# Supplementary material for: Use of corn stover as bulking agent in dairy manure composting toward Japanese circular dairy farming
Source: PLoS One. 2020 Oct 22;15(10):e0241064. doi: 10.1371/journal.pone.0241064 (PMC7580903; doi:10.1371/journal.pone.0241064)
Supplement: S1 File — Raw data for Figs 1 and 2 and Tables 1–3 and S1. (XLSX) [file pone.0241064.s002.xlsx]

## Sheet: Figure 1
Maeda et al., Fig. 1
Run		1	1	1	1	1	2	2	2	2	2
Day	Time	Ambient	WS-bottom	WS-core	CS-bottom	CS-core	Ambient	WS-bottom	WS-core	CS-bottom	CS-core
		ﾟC	ﾟC	ﾟC	ﾟC	ﾟC	ﾟC	ﾟC	ﾟC	ﾟC	ﾟC
1	1900-01-02	15.1	26.3	26.1	29.6	32.9	20.4	21.7	21.7	21.6	21.7
1	1900-01-02 00:30:00	14.9	26.3	26.2	29.6	33	20.4	21.7	21.6	21.6	21.7
1	1900-01-02 01:00:00	14.8	26.3	26.2	29.6	33.1	20.4	21.6	21.5	21.5	21.6
1	1900-01-02 01:30:00	14.6	26.3	26.3	29.6	33.3	20.2	21.6	21.5	21.5	21.6
1	1900-01-02 02:00:00	14.5	26.3	26.3	29.6	33.6	20.3	21.5	21.5	21.4	21.5
1	1900-01-02 02:30:00	14.3	26.3	26.4	29.6	33.8	20.1	21.5	21.4	21.4	21.5
1	1900-01-02 03:00:00	14.4	26.3	26.4	29.7	34.2	20.2	21.4	21.3	21.3	21.4
1	1900-01-02 03:30:00	14.3	26.2	26.5	29.7	34.5	19.9	21.2	21.2	21.2	21.3
1	1900-01-02 04:00:00	14.3	26.2	26.5	29.7	34.8	19.9	21.2	21.2	21.2	21.2
1	1900-01-02 04:30:00	14.1	26.2	26.6	29.7	35.1	19.8	21.1	21.1	21.1	21.2
1	1900-01-02 05:00:00	14.4	26.2	26.6	29.7	35.4	20	21.1	21	21	21.1
1	1900-01-02 05:30:00	14.4	26.2	26.7	29.7	35.7	19.8	21	21	21	21
1	1900-01-02 06:00:00	14.6	26.2	26.7	29.7	36.1	19.8	21	20.9	20.9	21
1	1900-01-02 06:30:00	15.1	26.2	26.8	29.7	36.3	19.6	21	20.9	20.9	21
1	1900-01-02 07:00:00	15.1	26.2	26.8	29.7	36.5	19.7	21	20.9	20.9	21
1	1900-01-02 07:30:00	15.1	26.2	26.9	29.7	36.7	19.8	21	20.9	20.9	20.9
1	1900-01-02 08:00:00	15.4	26.2	26.9	29.7	36.9	19.8	20.9	20.8	20.9	20.9
1	1900-01-02 08:30:00	15.6	26.2	27	29.7	37.2	19.7	21	20.9	20.9	20.9
1	1900-01-02 09:00:00	15.8	26.2	27.1	29.8	37.5	19.8	21.1	20.9	20.9	21
1	1900-01-02 09:30:00	16.2	26.3	27.1	29.8	37.8	19.8	21.1	20.9	20.9	21
1	1900-01-02 10:00:00	16.8	26.3	27.2	29.8	38	17.3	18.8	19.8	19.8	20
1	1900-01-02 10:30:00	16.6	26.3	27.3	29.8	38.3	16.2	17.8	18.8	18.8	19.2
1	1900-01-02 11:00:00	16.7	26.4	27.4	29.8	38.5	16.2	17.8	18.5	18.8	18.9
1	1900-01-02 11:30:00	16.8	26.4	27.5	29.8	38.9	16.1	17.7	18.2	18.5	18.6
1	1900-01-02 12:00:00	16.8	26.5	27.6	29.8	39.2	16.8	18	18.4	18.7	18.7
1	1900-01-02 12:30:00	17	26.6	27.7	29.9	39.6	16.4	17.8	18.1	18.4	18.5
1	1900-01-02 13:00:00	16.9	26.7	27.8	29.9	39.9	24.4	24.5	24	26.2	22.5
1	1900-01-02 13:30:00	17	26.8	27.9	29.9	40.2	16	25.8	24	17.2	17.5
1	1900-01-02 14:00:00	17	26.9	28	29.9	40.6	15.5	26.1	24.4	25.5	15.8
1	1900-01-02 14:30:00	17.5	27	28.2	30	40.9	12.9	26.2	24.7	28.1	22.4
1	1900-01-02 15:00:00	17.6	27.2	28.3	30	41.2	12.6	26.3	25	28.3	23
1	1900-01-02 15:30:00	17.3	27.3	28.5	30	41.5	12.3	26.4	25.2	28.5	23.4
1	1900-01-02 16:00:00	17.3	27.5	28.6	30.1	42	12.3	26.5	25.5	28.6	23.7
1	1900-01-02 16:30:00	17	27.8	28.8	30.1	42.4	12.1	26.6	25.8	28.7	24
1	1900-01-02 17:00:00	16.8	28	29	30.2	42.7	14.1	26.6	26.1	28.8	24.3
1	1900-01-02 17:30:00	16.5	28.3	29.2	30.2	43.2	13.7	26.7	26.5	28.9	24.5
1	1900-01-02 18:00:00	16.3	28.5	29.4	30.2	43.5	13.7	26.7	26.8	28.9	24.8
1	1900-01-02 18:30:00	16.1	28.8	29.6	30.3	43.9	13.7	26.8	27.2	29	25
1	1900-01-02 19:00:00	15.7	29.1	29.9	30.4	44.3	13.2	26.8	27.6	29.1	25.2
1	1900-01-02 19:30:00	15.3	29.5	30.1	30.4	44.7	13.1	26.8	28	29.2	25.5
1	1900-01-02 20:00:00	15	29.8	30.4	30.5	45.1	12.8	26.8	28.4	29.3	25.7
1	1900-01-02 20:30:00	14.8	30.1	30.7	30.6	45.5	12.7	26.9	28.8	29.4	25.9
1	1900-01-02 21:00:00	14.6	30.5	30.9	30.6	45.9	12.6	26.9	29.2	29.5	26.2
1	1900-01-02 21:30:00	14.5	30.9	31.2	30.7	46.3	12.5	26.9	29.6	29.6	26.4
1	1900-01-02 22:00:00	14.3	31.3	31.8	30.8	46.8	12.7	26.9	29.9	29.7	26.6
1	1900-01-02 22:30:00	14.1	31.7	32.3	30.9	47.1	12.8	27	30.3	29.8	26.8
1	1900-01-02 23:00:00	14.1	32.1	32.7	31	47.5	12.9	27	30.6	29.9	27
1	1900-01-02 23:30:00	13.9	32.5	33	31.1	47.9	13.4	27	31	29.9	27.1
2	1900-01-03	13.7	32.9	33.3	31.2	48.2	13.5	27.1	31.3	30	27.2
2	1900-01-03 00:30:00	13.6	33.4	33.6	31.3	48.6	13.6	27.1	31.6	30.1	27.3
2	1900-01-03 01:00:00	13.4	33.9	33.9	31.4	49	13.5	27.2	31.9	30.2	27.4
2	1900-01-03 01:30:00	13.2	34.4	34.2	31.6	49.4	13.6	27.2	32.3	30.2	27.4
2	1900-01-03 02:00:00	12.9	34.9	34.5	31.7	49.7	13.8	27.3	32.6	30.3	27.4
2	1900-01-03 02:30:00	12.7	35.3	34.9	31.8	50	13.9	27.4	33	30.4	27.5
2	1900-01-03 03:00:00	12.6	35.8	35.2	32	50.3	13.7	27.4	33.3	30.5	27.5
2	1900-01-03 03:30:00	12.7	36.4	35.5	32.1	50.7	13.7	27.5	33.7	30.5	27.5
2	1900-01-03 04:00:00	12.8	36.9	35.8	32.3	51	13.8	27.6	34	30.6	27.5
2	1900-01-03 04:30:00	12.6	37.4	36.2	32.5	51.3	14	27.6	34.5	30.7	27.5
2	1900-01-03 05:00:00	13.1	37.9	36.5	32.6	51.7	14.1	27.6	34.9	30.8	27.5
2	1900-01-03 05:30:00	14.1	38.5	36.9	32.8	52	14.1	27.6	35.4	30.9	27.6
2	1900-01-03 06:00:00	14.6	38.9	37.2	33	52.3	14.8	27.6	35.8	31	27.6
2	1900-01-03 06:30:00	15.3	39.4	37.5	33.2	52.6	15.6	27.6	36.4	31	27.6
2	1900-01-03 07:00:00	15.1	39.9	37.8	33.4	52.9	16.5	27.5	37	31.1	27.6
2	1900-01-03 07:30:00	15.8	40.3	38.1	33.6	53.3	16.7	27.5	37.6	31.2	27.6
2	1900-01-03 08:00:00	15.6	40.8	38.5	33.7	53.6	16.9	27.5	38.3	31.3	27.6
2	1900-01-03 08:30:00	15.6	41.2	38.8	33.9	53.8	17.1	27.4	39.2	31.4	27.7
2	1900-01-03 09:00:00	15.5	41.6	39.1	34.1	54.1	18.2	27.3	40.1	31.5	27.7
2	1900-01-03 09:30:00	15.6	41.9	39.4	34.4	54.5	18.8	27.3	41.1	31.6	27.7
2	1900-01-03 10:00:00	15.7	42.3	39.7	34.6	54.7	20.7	27.3	42.1	31.7	27.8
2	1900-01-03 10:30:00	15.8	42.7	40	34.8	55	20.8	27.2	43.2	31.9	27.8
2	1900-01-03 11:00:00	15.9	43	40.4	35	55.4	22.5	27.1	44.3	32	27.9
2	1900-01-03 11:30:00	16.2	43.4	40.7	35.2	55.6	22	26.8	45.4	32.1	27.9
2	1900-01-03 12:00:00	16.4	43.7	41	35.4	55.9	21	26.7	46.6	32.3	28
2	1900-01-03 12:30:00	16.6	44	41.3	35.6	56.1	20.5	26.7	47.7	32.4	28
2	1900-01-03 13:00:00	18.2	44.3	41.6	35.8	56.4	20.5	26.8	48.7	32.6	28.1
2	1900-01-03 13:30:00	19.3	44.7	41.9	36.1	56.7	20.3	26.7	49.8	32.7	28.2
2	1900-01-03 14:00:00	19.4	45	42.2	36.3	57	20.3	26.7	50.8	32.9	28.2
2	1900-01-03 14:30:00	19.5	45.3	42.5	36.5	57.2	20.2	26.7	51.7	33	28.3
2	1900-01-03 15:00:00	19.4	45.6	42.8	36.8	57.4	20.4	26.7	52.7	33.2	28.4
2	1900-01-03 15:30:00	19.5	45.8	43.1	37	57.7	20.4	26.7	53.6	33.4	28.5
2	1900-01-03 16:00:00	19.8	46.1	43.4	37.2	57.9	19.7	26.8	54.5	33.6	28.6
2	1900-01-03 16:30:00	19.3	46.4	43.6	37.4	58.1	21.2	26.9	55.3	33.8	28.7
2	1900-01-03 17:00:00	18.9	46.7	43.9	37.7	58.3	21.4	26.8	56.1	34	28.8
2	1900-01-03 17:30:00	18.6	46.9	44.2	37.9	58.5	20.7	26.7	56.8	34.2	28.9
2	1900-01-03 18:00:00	18.2	47.2	44.5	38.1	58.6	20	26.9	57.5	34.4	29
2	1900-01-03 18:30:00	17.4	47.4	44.7	38.3	58.8	19.3	26.9	58.2	34.7	29.2
2	1900-01-03 19:00:00	16.2	47.7	45	38.6	58.9	18.7	27	58.8	34.9	29.3
2	1900-01-03 19:30:00	15.9	47.9	45.2	38.8	59.1	18.3	27	59.4	35.2	29.4
2	1900-01-03 20:00:00	15.5	48.2	45.5	39	59.2	17.9	27.1	59.9	35.5	29.6
2	1900-01-03 20:30:00	15.2	48.5	45.7	39.2	59.4	17.4	27.2	60.4	35.8	29.7
2	1900-01-03 21:00:00	15	48.8	45.9	39.4	59.5	16.7	27.2	60.9	36.1	29.8
2	1900-01-03 21:30:00	14.4	49.1	46.2	39.6	59.6	16.2	27.3	61.4	36.5	30
2	1900-01-03 22:00:00	13.6	49.4	46.4	39.9	59.8	15.8	27.4	61.8	36.8	30.2
2	1900-01-03 22:30:00	13.5	49.8	46.7	40.1	59.9	15.7	27.7	62.2	37.2	30.3
2	1900-01-03 23:00:00	12.8	50.1	46.9	40.3	60	15.1	27.8	62.5	37.5	30.5
2	1900-01-03 23:30:00	12.8	50.5	47.1	40.5	60.1	15.3	28	62.9	37.9	30.7
3	1900-01-04	12.9	50.8	47.3	40.7	60.3	15	28	63.2	38.3	30.9
3	1900-01-04 00:30:00	12.8	51.2	47.6	41	60.4	16.3	28.1	63.5	38.7	31.1
3	1900-01-04 01:00:00	12.8	51.5	47.8	41.2	60.5	15.6	28.1	63.8	39.1	31.3
3	1900-01-04 01:30:00	12.4	51.9	48	41.4	60.7	15.5	28.1	64.1	39.5	31.5
3	1900-01-04 02:00:00	12.9	52.2	48.2	41.6	60.8	15.3	28.2	64.4	39.8	31.7
3	1900-01-04 02:30:00	12.9	52.6	48.4	41.8	60.9	15.5	28.2	64.7	40.3	31.9
3	1900-01-04 03:00:00	13	52.9	48.6	42	61.1	15.3	28.2	64.9	40.7	32.1
3	1900-01-04 03:30:00	13.1	53.2	48.8	42.3	61.2	15.4	28.3	65.1	41.1	32.3
3	1900-01-04 04:00:00	13.2	53.6	49	42.5	61.4	15.4	28.3	65.4	41.5	32.6
3	1900-01-04 04:30:00	13.3	53.8	49.2	42.7	61.5	15.2	28.3	65.6	41.9	32.8
3	1900-01-04 05:00:00	15.6	54.1	49.4	42.9	61.7	16.3	28.4	65.8	42.3	33
3	1900-01-04 05:30:00	17.6	54.4	49.6	43.2	61.8	17.4	28.4	66	42.7	33.3
3	1900-01-04 06:00:00	19.7	54.6	49.7	43.4	62	18.5	28.5	66.1	43.1	33.5
3	1900-01-04 06:30:00	20.9	54.8	49.9	43.6	62.1	18.9	28.6	66.3	43.5	33.8
3	1900-01-04 07:00:00	18.3	55	50	43.8	62.2	19	28.6	66.5	43.9	34
3	1900-01-04 07:30:00	21.8	55.2	50.2	44	62.4	19.2	28.4	66.7	44.3	34.3
3	1900-01-04 08:00:00	18.9	55.3	50.4	44.2	62.5	19.4	28.2	67	44.7	34.5
3	1900-01-04 08:30:00	18.9	55.4	50.5	44.4	62.7	21.3	28	67.1	45.1	34.8
3	1900-01-04 09:00:00	18.3	55.6	50.7	44.7	62.8	22.6	27.8	67.3	45.4	35
3	1900-01-04 09:30:00	19.1	55.7	50.9	44.9	63	23.3	27.7	67.5	45.7	35.3
3	1900-01-04 10:00:00	19.8	55.8	51	45.1	63.2	23.9	27.7	67.7	46.1	35.6
3	1900-01-04 10:30:00	19.5	55.9	51.2	45.3	63.3	22.8	27.7	67.9	46.5	35.8
3	1900-01-04 11:00:00	20.3	56	51.3	45.4	63.4	23	27.8	68.1	46.8	36.1
3	1900-01-04 11:30:00	20.3	56.1	51.5	45.6	63.6	22.8	27.9	68.3	47.2	36.4
3	1900-01-04 12:00:00	20.6	56.2	51.6	45.8	63.7	22.7	28	68.4	47.5	36.6
3	1900-01-04 12:30:00	20.7	56.3	51.8	46	63.7	23.2	28	68.6	47.9	36.9
3	1900-01-04 13:00:00	21	56.4	51.9	46.2	63.8	23.5	28.1	68.7	48.2	37.2
3	1900-01-04 13:30:00	21	56.5	52	46.3	63.9	24.5	28.2	68.9	48.5	37.4
3	1900-01-04 14:00:00	21.4	56.5	52.2	46.5	64	24.9	28.3	69	48.9	37.7
3	1900-01-04 14:30:00	21.3	56.6	52.3	46.7	64.1	25.2	28.4	69.2	49.3	37.9
3	1900-01-04 15:00:00	21.6	56.7	52.4	46.8	64.1	25.2	28.5	69.3	49.6	38.2
3	1900-01-04 15:30:00	21.5	56.8	52.6	47	64.1	25	28.6	69.3	49.9	38.4
3	1900-01-04 16:00:00	20.9	56.9	52.7	47.2	64.2	24.9	28.7	69.4	50.2	38.7
3	1900-01-04 16:30:00	20.9	57	52.8	47.3	64.2	24.1	28.8	69.4	50.4	38.9
3	1900-01-04 17:00:00	21.1	57	53	47.4	64.3	23.7	29	69.5	50.7	39.2
3	1900-01-04 17:30:00	20.5	57.2	53.1	47.6	64.3	23.3	29.1	69.5	51	39.4
3	1900-01-04 18:00:00	20	57.3	53.2	47.7	64.3	22.5	29.3	69.6	51.2	39.6
3	1900-01-04 18:30:00	19.4	57.4	53.3	47.9	64.4	21.5	29.5	69.6	51.5	39.8
3	1900-01-04 19:00:00	18.9	57.5	53.4	48	64.4	20.8	29.8	69.7	51.8	40.1
3	1900-01-04 19:30:00	18.6	57.6	53.5	48.1	64.5	20.8	29.9	69.7	52	40.3
3	1900-01-04 20:00:00	18.5	57.8	53.6	48.3	64.5	19.6	30.1	69.8	52.3	40.5
3	1900-01-04 20:30:00	18.2	57.9	53.7	48.4	64.6	19.7	30.3	69.8	52.5	40.7
3	1900-01-04 21:00:00	18.1	58.1	53.8	48.6	64.7	19.9	30.5	69.9	52.8	40.9
3	1900-01-04 21:30:00	17.4	58.2	54	48.7	64.7	18.8	30.6	69.9	53	41.1
3	1900-01-04 22:00:00	16.8	58.4	54	48.8	64.7	17.2	30.6	69.9	53.2	41.3
3	1900-01-04 22:30:00	16.3	58.6	54.2	48.9	64.8	16.5	30.9	70	53.5	41.5
3	1900-01-04 23:00:00	15.7	58.7	54.3	49.1	64.8	16.7	31.1	70	53.7	41.7
3	1900-01-04 23:30:00	16.1	58.9	54.3	49.2	64.9	15.9	31.3	70.1	53.9	41.9
4	1900-01-05	16	59.1	54.5	49.3	65	14.9	31.4	70.1	54.1	42.1
4	1900-01-05 00:30:00	16.2	59.2	54.5	49.5	65	15.2	31.6	70.1	54.4	42.3
4	1900-01-05 01:00:00	16	59.4	54.7	49.6	65	15.3	31.8	70.2	54.6	42.5
4	1900-01-05 01:30:00	15.9	59.6	54.8	49.7	65.1	15.5	31.9	70.2	54.8	42.7
4	1900-01-05 02:00:00	16.2	59.7	54.9	49.8	65.1	15	32.1	70.2	55	42.9
4	1900-01-05 02:30:00	16	59.9	55	49.9	65.2	15.4	32.2	70.3	55.2	43.1
4	1900-01-05 03:00:00	16	60	55	50.1	65.3	16.7	32.5	70.4	55.4	43.2
4	1900-01-05 03:30:00	15.9	60.2	55.1	50.2	65.3	16	32.5	70.4	55.6	43.4
4	1900-01-05 04:00:00	15.8	60.3	55.2	50.3	65.4	15.9	32.6	70.4	55.8	43.6
4	1900-01-05 04:30:00	15.9	60.5	55.3	50.5	65.4	15.9	32.8	70.4	56	43.8
4	1900-01-05 05:00:00	17.6	60.6	55.4	50.6	65.5	15.8	32.9	70.5	56.2	43.9
4	1900-01-05 05:30:00	19.6	60.7	55.5	50.7	65.6	17.8	33.1	70.4	56.3	44.1
4	1900-01-05 06:00:00	20.7	60.8	55.6	50.8	65.6	18.7	33	70.4	56.5	44.3
4	1900-01-05 06:30:00	22.9	60.9	55.7	51	65.7	19	33.1	70.4	56.7	44.5
4	1900-01-05 07:00:00	19.5	61	55.8	51.1	65.8	19.2	33.3	70.4	56.9	44.7
4	1900-01-05 07:30:00	22.1	61	55.8	51.2	65.9	19.8	33.5	70.4	57	44.9
4	1900-01-05 08:00:00	21.3	61.1	55.9	51.3	66	20.7	33.6	70.5	57.2	45
4	1900-01-05 08:30:00	21.9	61.1	56	51.4	66.1	21.7	33.6	70.5	57.3	45.2
4	1900-01-05 09:00:00	22.5	61.2	56.1	51.5	66.3	23	33.7	70.5	57.5	45.4
4	1900-01-05 09:30:00	22.4	61.2	56.2	51.7	66.4	24.4	33.8	70.6	57.6	45.6
4	1900-01-05 10:00:00	22.5	61.2	56.3	51.8	66.4	25.3	34	70.6	57.8	45.7
4	1900-01-05 10:30:00	22.9	61.2	56.3	51.9	66.5	25.6	34.2	70.7	57.9	45.9
4	1900-01-05 11:00:00	23.4	61.2	56.4	52	66.6	27.5	34.3	70.8	58	46.1
4	1900-01-05 11:30:00	23.4	61.2	56.5	52.1	66.6	28.1	34.5	70.8	58.2	46.3
4	1900-01-05 12:00:00	23.6	61.2	56.6	52.2	66.7	27.9	34.7	70.8	58.3	46.4
4	1900-01-05 12:30:00	23.8	61.2	56.6	52.3	66.8	28.2	34.9	70.9	58.5	46.6
4	1900-01-05 13:00:00	23.7	61.2	56.7	52.4	66.8	28.2	35	70.9	58.6	46.8
4	1900-01-05 13:30:00	24.1	61.2	56.8	52.5	66.9	28.9	35.2	71	58.7	46.9
4	1900-01-05 14:00:00	24.2	61.2	56.9	52.6	66.9	28.8	35.4	71	58.9	47.1
4	1900-01-05 14:30:00	24.3	61.2	56.9	52.7	67	28.9	35.6	71.1	59	47.2
4	1900-01-05 15:00:00	24	61.2	57	52.7	67	28.8	35.7	71.1	59.2	47.4
4	1900-01-05 15:30:00	24.2	61.2	57.1	52.8	67.1	26.9	35.9	71.2	59.3	47.5
4	1900-01-05 16:00:00	24.2	61.2	57.2	52.9	67.1	25.6	36.1	71.2	59.4	47.7
4	1900-01-05 16:30:00	23.8	61.2	57.2	53	67.1	25	36.3	71.3	59.5	47.8
4	1900-01-05 17:00:00	23.2	61.3	57.3	53.1	67.1	24.8	36.5	71.3	59.7	47.9
4	1900-01-05 17:30:00	23.1	61.3	57.3	53.1	67.2	24.7	36.7	71.4	59.8	48.1
4	1900-01-05 18:00:00	22.2	61.4	57.4	53.2	67.2	23.3	36.9	71.4	59.9	48.2
4	1900-01-05 18:30:00	21.5	61.4	57.4	53.3	67.2	22.9	37.1	71.5	60	48.3
4	1900-01-05 19:00:00	21	61.5	57.5	53.3	67.2	21.4	37.2	71.5	60.1	48.5
4	1900-01-05 19:30:00	20.8	61.6	57.6	53.4	67.2	20	37.4	71.5	60.3	48.6
4	1900-01-05 20:00:00	20	61.7	57.6	53.5	67.2	19.5	37.7	71.5	60.4	48.7
4	1900-01-05 20:30:00	19.9	61.8	57.7	53.5	67.2	18.9	37.9	71.6	60.5	48.8
4	1900-01-05 21:00:00	19.5	61.9	57.7	53.6	67.2	18.7	38.1	71.6	60.6	48.9
4	1900-01-05 21:30:00	18.9	62	57.8	53.7	67.2	18.6	38.3	71.6	60.7	49
4	1900-01-05 22:00:00	18.7	62.1	57.8	53.7	67.3	19	38.5	71.6	60.8	49.1
4	1900-01-05 22:30:00	18.4	62.2	57.9	53.8	67.3	18.9	38.7	71.6	61	49.2
4	1900-01-05 23:00:00	18.2	62.3	57.9	53.9	67.3	18.1	38.8	71.6	61	49.3
4	1900-01-05 23:30:00	18.1	62.4	58	53.9	67.4	17.6	39	71.6	61.2	49.4
5	1900-01-06	17.7	62.5	58	54	67.4	16.8	39.2	71.7	61.3	49.5
5	1900-01-06 00:30:00	17.2	62.7	58.1	54.1	67.4	16.6	39.4	71.7	61.3	49.6
5	1900-01-06 01:00:00	17.1	62.8	58.1	54.1	67.4	17.1	39.7	71.7	61.4	49.7
5	1900-01-06 01:30:00	17	62.9	58.2	54.2	67.5	17	39.8	71.7	61.5	49.8
5	1900-01-06 02:00:00	16.9	63	58.2	54.3	67.5	17.7	40	71.7	61.6	49.9
5	1900-01-06 02:30:00	16.9	63.1	58.3	54.4	67.5	19.2	40.2	71.7	61.7	50
5	1900-01-06 03:00:00	16.7	63.2	58.3	54.5	67.6	16.8	40.2	71.7	61.8	50.1
5	1900-01-06 03:30:00	16.4	63.2	58.4	54.5	67.6	16	40.4	71.7	61.8	50.2
5	1900-01-06 04:00:00	16.6	63.3	58.4	54.6	67.6	15.7	40.6	71.7	61.9	50.3
5	1900-01-06 04:30:00	16.5	63.4	58.5	54.7	67.7	16	40.8	71.7	62	50.4
5	1900-01-06 05:00:00	17.6	63.5	58.6	54.8	67.7	16	41	71.7	62.1	50.5
5	1900-01-06 05:30:00	19.2	63.6	58.6	54.8	67.8	16.2	41.2	71.8	62.2	50.6
5	1900-01-06 06:00:00	20.6	63.6	58.7	54.9	67.8	16.8	41.3	71.8	62.2	50.7
5	1900-01-06 06:30:00	22.9	63.6	58.7	55	67.9	17.3	41.4	71.8	62.3	50.8
5	1900-01-06 07:00:00	21.8	63.6	58.8	55.1	68	17.4	41.6	71.9	62.4	50.9
5	1900-01-06 07:30:00	23.9	63.6	58.8	55.2	68	17.9	41.7	71.9	62.4	51
5	1900-01-06 08:00:00	21.8	63.5	58.9	55.2	68.1	18.7	41.8	71.9	62.5	51.1
5	1900-01-06 08:30:00	22.5	63.5	58.9	55.3	68.1	19.2	41.9	72	62.5	51.2
5	1900-01-06 09:00:00	23.2	63.5	59	55.4	68.2	19.7	42	72	62.6	51.3
5	1900-01-06 09:30:00	23.4	63.5	59	55.4	68.3	20.9	42.1	72	62.7	51.4
5	1900-01-06 10:00:00	23.9	63.4	59	55.5	68.3	24.6	42.2	72.1	62.7	51.5
5	1900-01-06 10:30:00	24.3	63.4	59.1	55.6	68.4	28.1	42.2	72.1	62.8	51.6
5	1900-01-06 11:00:00	24.7	63.4	59.1	55.6	68.4	28.5	42.3	72.1	62.9	51.7
5	1900-01-06 11:30:00	25.2	63.3	59.2	55.7	68.5	27.2	42.5	72.1	62.9	51.8
5	1900-01-06 12:00:00	25.4	63.3	59.2	55.7	68.5	28.3	42.6	72.2	63	51.9
5	1900-01-06 12:30:00	25.8	63.2	59.3	55.8	68.5	28.4	42.7	72.2	63	52
5	1900-01-06 13:00:00	26.1	63.2	59.3	55.8	68.6	28.2	42.9	72.3	63.1	52.1
5	1900-01-06 13:30:00	25.9	63.1	59.3	55.9	68.6	28	43	72.4	63.1	52.2
5	1900-01-06 14:00:00	25.8	63.1	59.4	55.9	68.6	27.6	43.2	72.4	63.2	52.3
5	1900-01-06 14:30:00	25.8	63.1	59.4	56	68.6	26.3	43.3	72.5	63.2	52.4
5	1900-01-06 15:00:00	26	63.1	59.4	56	68.7	24.6	43.4	72.6	63.3	52.4
5	1900-01-06 15:30:00	25.5	63	59.5	56.1	68.6	23.5	43.6	72.6	63.3	52.5
5	1900-01-06 16:00:00	25.2	63	59.5	56.1	68.7	23.5	43.7	72.7	63.4	52.6
5	1900-01-06 16:30:00	24.6	63	59.5	56.2	68.6	22.9	43.9	72.7	63.4	52.7
5	1900-01-06 17:00:00	23.6	63	59.6	56.2	68.6	22.5	44	72.7	63.5	52.7
5	1900-01-06 17:30:00	22.8	63.1	59.6	56.2	68.6	21.9	44.2	72.7	63.5	52.8
5	1900-01-06 18:00:00	22.5	63.1	59.6	56.3	68.6	21.2	44.4	72.8	63.6	52.9
5	1900-01-06 18:30:00	22	63.1	59.6	56.3	68.6	20.3	44.5	72.8	63.6	52.9
5	1900-01-06 19:00:00	20.1	63.2	59.7	56.3	68.6	19.4	44.7	72.8	63.7	53
5	1900-01-06 19:30:00	19.4	63.3	59.7	56.4	68.6	18.9	44.9	72.8	63.8	53
5	1900-01-06 20:00:00	19.3	63.4	59.7	56.4	68.6	18.5	45	72.7	63.8	53.1
5	1900-01-06 20:30:00	19.5	63.5	59.8	56.5	68.6	18.1	45.2	72.7	63.9	53.2
5	1900-01-06 21:00:00	19.5	63.6	59.8	56.5	68.6	18.3	45.3	72.7	63.9	53.2
5	1900-01-06 21:30:00	19.5	63.7	59.8	56.5	68.6	18.6	45.5	72.7	64	53.3
5	1900-01-06 22:00:00	19.5	63.7	59.9	56.5	68.6	18.7	45.6	72.7	64	53.3
5	1900-01-06 22:30:00	19.3	63.8	59.9	56.6	68.6	18.3	45.8	72.7	64.1	53.3
5	1900-01-06 23:00:00	19.1	63.9	59.9	56.6	68.7	18.1	45.9	72.7	64.1	53.4
5	1900-01-06 23:30:00	19.3	64	60	56.7	68.7	18.1	46	72.7	64.2	53.5
6	1900-01-07	19.3	64	60	56.8	68.7	18.2	46.2	72.7	64.2	53.5
6	1900-01-07 00:30:00	19.3	64.1	60	56.8	68.8	18.1	46.3	72.7	64.3	53.6
6	1900-01-07 01:00:00	19.4	64.1	60.1	56.9	68.8	18.1	46.4	72.7	64.3	53.6
6	1900-01-07 01:30:00	19.2	64.2	60.1	56.9	68.8	18.1	46.5	72.8	64.4	53.7
6	1900-01-07 02:00:00	19.2	64.3	60.1	57	68.8	17.9	46.6	72.8	64.4	53.8
6	1900-01-07 02:30:00	19	64.3	60.2	57	68.9	18.2	46.7	72.8	64.4	53.8
6	1900-01-07 03:00:00	19	64.3	60.2	57	68.9	18	46.8	72.8	64.5	53.9
6	1900-01-07 03:30:00	18.9	64.4	60.2	57.1	68.9	17.7	46.9	72.8	64.5	54
6	1900-01-07 04:00:00	18.9	64.4	60.3	57.2	68.9	17.3	47	72.8	64.5	54
6	1900-01-07 04:30:00	18.9	64.5	60.3	57.2	69	17.4	47.1	72.8	64.6	54.1
6	1900-01-07 05:00:00	18.9	64.5	60.3	57.3	69	17.9	47.2	72.8	64.6	54.1
6	1900-01-07 05:30:00	18.9	64.5	60.4	57.3	69	17.9	47.3	72.8	64.6	54.2
6	1900-01-07 06:00:00	18.9	64.6	60.4	57.4	69	19.4	47.4	72.8	64.7	54.3
6	1900-01-07 06:30:00	18.9	64.6	60.4	57.4	69	20.9	47.2	72.8	64.7	54.3
6	1900-01-07 07:00:00	19	64.6	60.5	57.5	69	22	47.2	72.8	64.8	54.4
6	1900-01-07 07:30:00	19.1	64.7	60.5	57.5	69.1	22.8	47.3	72.9	64.8	54.5
6	1900-01-07 08:00:00	19.2	64.7	60.5	57.6	69.1	24.1	47.4	72.9	64.8	54.5
6	1900-01-07 08:30:00	19.3	64.7	60.5	57.6	69.1	25.1	47.5	72.9	64.8	54.6
6	1900-01-07 09:00:00	19.3	64.7	60.6	57.7	69.1	26.7	47.5	73	64.9	54.7
6	1900-01-07 09:30:00	19.3	64.8	60.6	57.7	69.1	27.1	47.6	73	64.9	54.8
6	1900-01-07 10:00:00	19.3	64.8	60.6	57.8	69.2	27.9	47.7	73.1	64.9	54.8
6	1900-01-07 10:30:00	19.1	64.8	60.7	57.8	69.2	27.5	47.8	73.1	64.9	54.9
6	1900-01-07 11:00:00	19.2	64.8	60.7	57.8	69.2	28.4	47.9	73.1	65	55
6	1900-01-07 11:30:00	19	64.8	60.7	57.9	69.2	28.4	48	73.1	65	55
6	1900-01-07 12:00:00	19	64.9	60.7	57.9	69.2	28.5	48.1	73.2	65	55.1
6	1900-01-07 12:30:00	18.8	64.9	60.8	58	69.2	28.2	48.3	73.2	65	55.2
6	1900-01-07 13:00:00	18.6	64.9	60.8	58	69.2	28.2	48.4	73.2	65.1	55.2
6	1900-01-07 13:30:00	18.4	65	60.8	58	69.2	28.9	48.5	73.2	65.1	55.3
6	1900-01-07 14:00:00	18.5	65	60.8	58.1	69.2	28.8	48.6	73.2	65.1	55.3
6	1900-01-07 14:30:00	18.6	65	60.9	58.1	69.2	28.6	48.7	73.2	65.2	55.4
6	1900-01-07 15:00:00	18.5	65	60.9	58.2	69.2	28.3	48.8	73.2	65.2	55.4
6	1900-01-07 15:30:00	18.5	65	60.9	58.2	69.3	27.7	49	73.1	65.2	55.5
6	1900-01-07 16:00:00	18.4	65.1	60.9	58.2	69.3	28.1	49.1	73.1	65.2	55.5
6	1900-01-07 16:30:00	18.3	65.1	61	58.3	69.3	28.5	49.2	73.1	65.3	55.6
6	1900-01-07 17:00:00	18.2	65.1	61	58.3	69.3	28.4	49.3	73.1	65.3	55.6
6	1900-01-07 17:30:00	18	65.1	61	58.3	69.3	27.4	49.4	73.1	65.3	55.7
6	1900-01-07 18:00:00	18	65.1	61	58.4	69.3	26.5	49.5	73.1	65.3	55.7
6	1900-01-07 18:30:00	18.1	65.2	61	58.4	69.3	25	49.6	73.1	65.4	55.7
6	1900-01-07 19:00:00	18.2	65.2	61.1	58.5	69.4	23.6	49.7	73.1	65.4	55.8
6	1900-01-07 19:30:00	18.2	65.2	61.1	58.5	69.4	22.5	49.8	73.1	65.4	55.8
6	1900-01-07 20:00:00	18.2	65.2	61.1	58.5	69.4	21.6	49.9	73.1	65.5	55.8
6	1900-01-07 20:30:00	18.1	65.2	61.1	58.5	69.4	21.2	50	73.1	65.5	55.8
6	1900-01-07 21:00:00	18	65.2	61.2	58.6	69.4	20.8	50.2	73	65.5	55.8
6	1900-01-07 21:30:00	18	65.2	61.2	58.6	69.4	20.2	50.2	73	65.6	55.9
6	1900-01-07 22:00:00	18	65.2	61.2	58.7	69.5	20	50.3	73	65.6	55.9
6	1900-01-07 22:30:00	17.9	65.2	61.2	58.7	69.5	19.2	50.4	73	65.6	55.9
6	1900-01-07 23:00:00	17.9	65.2	61.2	58.7	69.5	18.1	50.5	72.9	65.6	55.9
6	1900-01-07 23:30:00	17.9	65.2	61.3	58.8	69.5	17.6	50.6	72.9	65.6	56
7	1900-01-08	17.8	65.2	61.3	58.8	69.5	17	50.8	72.9	65.7	56
7	1900-01-08 00:30:00	17.7	65.2	61.3	58.8	69.5	16.5	50.8	72.8	65.7	56
7	1900-01-08 01:00:00	17.7	65.2	61.3	58.9	69.5	16	50.9	72.8	65.7	56
7	1900-01-08 01:30:00	17.7	65.2	61.3	58.9	69.6	15.7	51	72.7	65.7	56.1
7	1900-01-08 02:00:00	17.7	65.2	61.3	58.9	69.6	15.5	51.1	72.7	65.7	56.1
7	1900-01-08 02:30:00	17.6	65.2	61.4	59	69.6	15.3	51.2	72.6	65.8	56.1
7	1900-01-08 03:00:00	17.6	65.2	61.4	59	69.6	15.2	51.3	72.6	65.8	56.1
7	1900-01-08 03:30:00	17.7	65.2	61.4	59.1	69.6	15.4	51.4	72.5	65.8	56.2
7	1900-01-08 04:00:00	17.7	65.2	61.4	59.1	69.6	16.4	51.5	72.5	65.8	56.2
7	1900-01-08 04:30:00	17.6	65.2	61.4	59.1	69.6	17.6	51.6	72.5	65.8	56.2
7	1900-01-08 05:00:00	17.7	65.2	61.5	59.1	69.6	17.9	51.6	72.5	65.9	56.3
7	1900-01-08 05:30:00	17.8	65.2	61.5	59	69.6	19	51.7	72.5	65.9	56.3
7	1900-01-08 06:00:00	17.8	65.2	61.5	59	69.7	20	51.7	72.5	65.9	56.4
7	1900-01-08 06:30:00	18.6	65.1	61.5	59	69.7	20.1	51.7	72.5	65.9	56.4
7	1900-01-08 07:00:00	18.9	65.1	61.5	58.9	69.7	21.8	51.8	72.5	65.9	56.5
7	1900-01-08 07:30:00	18.6	65.1	61.5	58.8	69.7	22.7	51.8	72.5	65.9	56.5
7	1900-01-08 08:00:00	19.1	65.1	61.6	58.8	69.8	23.4	51.9	72.5	65.9	56.6
7	1900-01-08 08:30:00	19.5	65.1	61.6	58.7	69.8	24.4	52	72.5	65.9	56.7
7	1900-01-08 09:00:00	19.8	65	61.6	58.6	69.8	25.4	52	72.5	65.9	56.7
7	1900-01-08 09:30:00	20	65	61.6	58.6	69.8	25.8	52.1	72.6	65.9	56.7
7	1900-01-08 10:00:00	19.9	64.9	61.6	58.6	69.8	26.6	52.2	72.6	65.9	56.8
7	1900-01-08 10:30:00	20.1	64.9	61.6	58.5	69.9	26.5	52.3	72.6	65.9	56.8
7	1900-01-08 11:00:00	20.6	64.9	61.7	58.5	69.9	26	52.4	72.6	66	56.9
7	1900-01-08 11:30:00	21.6	64.8	61.7	58.5	69.9	25.8	52.4	72.6	66	56.9
7	1900-01-08 12:00:00	22	64.8	61.7	58.5	70	25.8	52.5	72.6	66	57
7	1900-01-08 12:30:00	22.1	64.7	61.7	58.4	70	25.9	52.6	72.6	66	57
7	1900-01-08 13:00:00	21.7	64.7	61.7	58.4	70	26.6	52.7	72.6	66	57.1
7	1900-01-08 13:30:00	21.2	64.7	61.7	58.4	70	26.7	52.8	72.6	66	57.1
7	1900-01-08 14:00:00	21.1	64.7	61.7	58.4	70	26.3	52.9	72.5	66	57.1
7	1900-01-08 14:30:00	21.5	64.6	61.8	58.4	70	25.6	52.9	72.5	66	57.2
7	1900-01-08 15:00:00	20.8	64.6	61.8	58.4	70	25.7	53	72.5	66	57.2
7	1900-01-08 15:30:00	20.9	64.6	61.8	58.5	70	25.2	53.1	72.5	66	57.2
7	1900-01-08 16:00:00	21.2	64.6	61.8	58.5	70.1	23.8	53.2	72.5	66.1	57.2
7	1900-01-08 16:30:00	21.8	64.6	61.8	58.5	70.1	22.9	53.3	72.5	66.1	57.3
7	1900-01-08 17:00:00	21.7	64.6	61.8	58.5	70.1	22.8	53.4	72.6	66.1	57.3
7	1900-01-08 17:30:00	21	64.6	61.8	58.5	70.1	22.7	53.4	72.6	66.1	57.3
7	1900-01-08 18:00:00	21.1	64.6	61.8	58.5	70.1	21.2	53.5	72.6	66.1	57.4
7	1900-01-08 18:30:00	21.2	64.6	61.8	58.5	70.1	20.8	53.6	72.5	66.2	57.4
7	1900-01-08 19:00:00	21	64.6	61.8	58.6	70.1	20.2	53.7	72.5	66.2	57.4
7	1900-01-08 19:30:00	20.6	64.6	61.9	58.6	70.1	19.8	53.7	72.5	66.2	57.4
7	1900-01-08 20:00:00	20.5	64.6	61.9	58.6	70.1	19.3	53.8	72.5	66.2	57.4
7	1900-01-08 20:30:00	20.3	64.6	61.9	58.6	70.1	17.9	53.9	72.4	66.2	57.5
7	1900-01-08 21:00:00	20.5	64.6	61.9	58.6	70.1	16.8	54	72.5	66.2	57.5
7	1900-01-08 21:30:00	20.3	64.6	61.9	58.7	70.1	15.9	54	72.4	66.3	57.5
7	1900-01-08 22:00:00	20.1	64.6	61.9	58.7	70.1	15.5	54.1	72.4	66.3	57.5
7	1900-01-08 22:30:00	20.1	64.6	61.9	58.7	70.1	15.4	54.2	72.4	66.3	57.6
7	1900-01-08 23:00:00	20.2	64.6	61.9	58.7	70.1	15.6	54.3	72.4	66.3	57.6
7	1900-01-08 23:30:00	20.2	64.6	62	58.8	70.1	16	54.3	72.3	66.3	57.6
8	1900-01-09	19.9	64.6	62	58.8	70.2	16.3	54.4	72.3	66.3	57.6
8	1900-01-09 00:30:00	19.6	64.6	62	58.8	70.2	15.4	54.4	72.3	66.4	57.7
8	1900-01-09 01:00:00	19.4	64.6	62	58.8	70.2	15.7	54.5	72.2	66.4	57.7
8	1900-01-09 01:30:00	19.5	64.7	62	58.9	70.2	15.4	54.5	72.2	66.4	57.7
8	1900-01-09 02:00:00	19.5	64.7	62	58.9	70.2	14.8	54.6	72.2	66.4	57.8
8	1900-01-09 02:30:00	19.5	64.7	62	58.9	70.2	15	54.7	72.2	66.4	57.8
8	1900-01-09 03:00:00	19.5	64.7	62.1	59	70.3	15.1	54.7	72.2	66.4	57.8
8	1900-01-09 03:30:00	19.6	64.7	62.1	59	70.3	14.4	54.8	72.1	66.4	57.9
8	1900-01-09 04:00:00	19.4	64.7	62.1	59	70.3	14.1	54.8	72.1	66.4	57.9
8	1900-01-09 04:30:00	19.4	64.7	62.1	59.1	70.3	15.1	54.9	72.1	66.4	58
8	1900-01-09 05:00:00	20.1	64.8	62.1	59.1	70.3	16.6	54.9	72.1	66.5	58.1
8	1900-01-09 05:30:00	22.5	64.8	62.1	59.1	70.3	18.5	54.9	72.1	66.5	58.1
8	1900-01-09 06:00:00	21.6	64.8	62.1	59.2	70.3	20.6	55	72	66.5	58.2
8	1900-01-09 06:30:00	23.1	64.8	62.1	59.2	70.4	22.1	55	72	66.5	58.2
8	1900-01-09 07:00:00	21.4	64.7	62.1	59.2	70.3	23.5	55.1	72	66.5	58.3
8	1900-01-09 07:30:00	21	64.7	62.2	59.3	70.4	24.3	55.1	72	66.5	58.3
8	1900-01-09 08:00:00	21.2	64.7	62.2	59.3	70.4	24.9	55.1	72	66.5	58.4
8	1900-01-09 08:30:00	21.5	64.7	62.2	59.3	70.4	25.9	55.2	72.1	66.5	58.4
8	1900-01-09 09:00:00	21.9	64.7	62.2	59.3	70.4	27.1	55.2	72.1	66.5	58.5
8	1900-01-09 09:30:00	22.1	64.7	62.2	59.4	70.4	27.1	55.3	72	66.5	58.5
8	1900-01-09 10:00:00	22.6	64.7	62.2	59.4	70.4	28.2	55.3	72.1	66.5	58.6
8	1900-01-09 10:30:00	22.2	64.7	62.2	59.4	70.4	28.7	55.4	72.1	66.5	58.6
8	1900-01-09 11:00:00	22.2	64.7	62.2	59.5	70.4	29.2	55.5	72.1	66.5	58.7
8	1900-01-09 11:30:00	22.1	64.7	62.2	59.5	70.5	28.6	55.5	72.1	66.5	58.7
8	1900-01-09 12:00:00	22.3	64.7	62.2	59.5	70.5	28.5	55.6	72.1	66.5	58.7
8	1900-01-09 12:30:00	22.4	64.7	62.2	59.5	70.5	28.6	55.6	72.1	66.5	58.7
8	1900-01-09 13:00:00	22.6	64.7	62.3	59.5	70.5	28.3	55.7	72.1	66.5	58.8
8	1900-01-09 13:30:00	22.6	64.7	62.3	59.6	70.5	28.4	55.8	72.2	66.5	58.8
8	1900-01-09 14:00:00	22.7	64.7	62.3	59.6	70.5	28.5	55.8	72.2	66.5	58.8
8	1900-01-09 14:30:00	22.7	64.7	62.3	59.6	70.5	28.7	55.9	72.1	66.5	58.8
8	1900-01-09 15:00:00	22.4	64.7	62.3	59.6	70.5	28.5	56	72.2	66.6	58.9
8	1900-01-09 15:30:00	22.2	64.7	62.3	59.6	70.5	28.3	56	72.2	66.6	58.9
8	1900-01-09 16:00:00	22	64.7	62.3	59.7	70.5	28.7	56.1	72.2	66.6	58.9
8	1900-01-09 16:30:00	21.9	64.7	62.3	59.7	70.5	28.2	56.2	72.2	66.6	58.9
8	1900-01-09 17:00:00	21.8	64.7	62.3	59.7	70.5	27.7	56.2	72.2	66.6	58.9
8	1900-01-09 17:30:00	21.7	64.7	62.3	59.7	70.5	27.1	56.3	72.2	66.6	59
8	1900-01-09 18:00:00	21.8	64.8	62.3	59.7	70.5	26.3	56.3	72.2	66.6	59
8	1900-01-09 18:30:00	21.6	64.8	62.3	59.7	70.5	25.2	56.4	72.2	66.7	59
8	1900-01-09 19:00:00	21.2	64.8	62.3	59.8	70.5	24.1	56.5	72.2	66.7	59
8	1900-01-09 19:30:00	21	64.8	62.3	59.8	70.5	23.4	56.5	72.2	66.7	59
8	1900-01-09 20:00:00	20.7	64.8	62.3	59.8	70.5	22.4	56.6	72.1	66.7	59
8	1900-01-09 20:30:00	20.6	64.8	62.3	59.8	70.5	21.5	56.7	72.1	66.7	59
8	1900-01-09 21:00:00	20.5	64.8	62.4	59.8	70.6	20.8	56.7	72	66.7	59
8	1900-01-09 21:30:00	20.1	64.8	62.4	59.9	70.6	20.3	56.8	72	66.8	59
8	1900-01-09 22:00:00	20.1	64.9	62.4	59.9	70.6	19.7	56.8	71.9	66.8	59.1
8	1900-01-09 22:30:00	19.9	64.9	62.4	59.9	70.6	19.1	56.9	71.9	66.8	59.1
8	1900-01-09 23:00:00	19.9	64.9	62.4	59.9	70.6	18.4	56.9	71.8	66.8	59.1
8	1900-01-09 23:30:00	19.9	64.9	62.4	60	70.6	18	57	71.8	66.8	59.1
9	1900-01-10	19.8	64.9	62.4	60	70.6	17.7	57	71.7	66.9	59.1
9	1900-01-10 00:30:00	19.8	64.9	62.4	60	70.6	17.6	57	71.7	66.9	59.1
9	1900-01-10 01:00:00	19.4	65	62.4	60	70.6	17.6	57.1	71.7	66.9	59.2
9	1900-01-10 01:30:00	19.2	65	62.4	60	70.6	17.5	57.1	71.6	66.9	59.2
9	1900-01-10 02:00:00	19.1	65	62.4	60.1	70.6	17.7	57.2	71.6	66.9	59.2
9	1900-01-10 02:30:00	19.1	65	62.4	60.1	70.6	17.6	57.2	71.6	66.9	59.3
9	1900-01-10 03:00:00	19.2	65	62.4	60.1	70.6	17.5	57.2	71.5	66.9	59.3
9	1900-01-10 03:30:00	19.1	65	62.4	60.2	70.6	17.5	57.3	71.5	67	59.3
9	1900-01-10 04:00:00	19.2	65	62.4	60.2	70.6	17.8	57.3	71.5	67	59.3
9	1900-01-10 04:30:00	19	65	62.5	60.2	70.7	17.8	57.3	71.5	67	59.4
9	1900-01-10 05:00:00	19.4	65	62.5	60.2	70.7	18.1	57.4	71.4	67	59.4
9	1900-01-10 05:30:00	19.6	65.1	62.5	60.3	70.7	19.2	57.4	71.4	67	59.5
9	1900-01-10 06:00:00	19.5	65.1	62.5	60.3	70.7	21.2	57.4	71.3	67	59.5
9	1900-01-10 06:30:00	19.8	65.1	62.5	60.3	70.7	23.2	57.4	71.3	67	59.6
9	1900-01-10 07:00:00	20.2	65.1	62.5	60.3	70.7	24.8	57.5	71.2	67	59.6
9	1900-01-10 07:30:00	20.6	65.1	62.5	60.4	70.7	25.7	57.5	71.2	67	59.6
9	1900-01-10 08:00:00	20.8	65	62.5	60.4	70.7	26.9	57.5	71.2	67	59.7
9	1900-01-10 08:30:00	21	65	62.5	60.4	70.8	27.5	57.6	71.2	67	59.7
9	1900-01-10 09:00:00	21.2	65	62.5	60.4	70.8	28.8	57.6	71.2	67	59.7
9	1900-01-10 09:30:00	21.8	65	62.5	60.4	70.8	30.1	57.6	71.2	67	59.8
9	1900-01-10 10:00:00	22.4	65	62.5	60.5	70.8	31.7	57.7	71.2	67.1	59.8
9	1900-01-10 10:30:00	23	65	62.5	60.5	70.8	33	57.8	71.2	67	59.8
9	1900-01-10 11:00:00	24	65	62.5	60.5	70.9	33.5	57.8	71.2	67.1	59.8
9	1900-01-10 11:30:00	24.8	64.9	62.5	60.5	70.9	34.7	57.9	71.3	67.1	59.8
9	1900-01-10 12:00:00	25.3	64.9	62.5	60.5	71	35.6	57.9	71.3	67.1	59.9
9	1900-01-10 12:30:00	24.9	64.8	62.5	60.6	70.9	35	58	71.3	67.1	59.9
9	1900-01-10 13:00:00	24.8	64.8	62.5	60.6	70.9	35	58	71.4	67.1	59.9
9	1900-01-10 13:30:00	24.6	64.8	62.5	60.6	70.9	35	58	71.4	67.1	59.9
9	1900-01-10 14:00:00	24.8	64.8	62.5	60.6	70.9	35.2	58.1	71.4	67.1	59.9
9	1900-01-10 14:30:00	24.5	64.7	62.5	60.6	70.9	34.8	58.1	71.4	67.1	59.9
9	1900-01-10 15:00:00	24.3	64.7	62.5	60.6	70.9	35	58.2	71.4	67.1	59.9
9	1900-01-10 15:30:00	24.8	64.7	62.6	60.6	71	34.8	58.2	71.4	67.1	60
9	1900-01-10 16:00:00	25.3	64.7	62.5	60.6	71	34.2	58.2	71.4	67.1	60
9	1900-01-10 16:30:00	24.8	64.7	62.5	60.6	71	33.7	58.3	71.4	67.1	60
9	1900-01-10 17:00:00	25.2	64.7	62.6	60.6	71	33.2	58.3	71.4	67.1	60
9	1900-01-10 17:30:00	25.1	64.7	62.5	60.6	71	32.3	58.4	71.4	67.2	60
9	1900-01-10 18:00:00	24.7	64.7	62.6	60.6	71	31.1	58.4	71.4	67.2	60
9	1900-01-10 18:30:00	24.2	64.7	62.5	60.6	70.9	29.4	58.5	71.4	67.2	60
9	1900-01-10 19:00:00	23.6	64.7	62.5	60.6	70.9	27.9	58.6	71.4	67.2	60
9	1900-01-10 19:30:00	23.1	64.7	62.5	60.6	70.9	25.5	58.6	71.4	67.2	60
9	1900-01-10 20:00:00	22.8	64.7	62.5	60.6	70.9	24	58.6	71.4	67.3	60
9	1900-01-10 20:30:00	22.8	64.7	62.5	60.6	70.9	22.8	58.7	71.3	67.3	60
9	1900-01-10 21:00:00	23	64.7	62.5	60.6	71	21.9	58.7	71.3	67.3	60
9	1900-01-10 21:30:00	22	64.7	62.5	60.6	71	20.9	58.8	71.2	67.3	60
9	1900-01-10 22:00:00	21.2	64.8	62.5	60.7	70.9	20.3	58.8	71.2	67.4	60
9	1900-01-10 22:30:00	20.6	64.8	62.5	60.7	70.9	20.1	58.9	71.1	67.4	60
9	1900-01-10 23:00:00	20.5	64.8	62.5	60.7	70.9	19.7	58.9	71	67.4	60
9	1900-01-10 23:30:00	19.5	64.8	62.5	60.7	70.9	19.4	58.9	71	67.4	60.1
10	1900-01-11	20.4	64.9	62.5	60.7	70.9	18.9	59	70.9	67.5	60.1
10	1900-01-11 00:30:00	20.2	64.9	62.6	60.7	71	18.7	59	70.8	67.5	60.1
10	1900-01-11 01:00:00	20.1	64.9	62.6	60.7	71	18.4	59	70.7	67.5	60.1
10	1900-01-11 01:30:00	20.4	65	62.6	60.8	71	18.2	59.1	70.7	67.5	60.2
10	1900-01-11 02:00:00	20.6	65	62.6	60.8	71	18	59.1	70.6	67.5	60.2
10	1900-01-11 02:30:00	20.4	65	62.6	60.8	71	17.7	59.1	70.6	67.5	60.2
10	1900-01-11 03:00:00	20.4	65	62.6	60.9	71	17.4	59.2	70.6	67.5	60.3
10	1900-01-11 03:30:00	20.1	65	62.6	60.9	71	17.2	59.2	70.5	67.5	60.4
10	1900-01-11 04:00:00	20.4	65	62.6	60.9	71	16.7	59.2	70.5	67.5	60.4
10	1900-01-11 04:30:00	20.5	65	62.6	60.9	71	16.6	59.3	70.4	67.5	60.5
10	1900-01-11 05:00:00	20.3	65	62.6	61	71	17.5	59.3	70.4	67.5	60.5
10	1900-01-11 05:30:00	20.5	65	62.6	61	71	18.7	59.3	70.3	67.6	60.6
10	1900-01-11 06:00:00	23.1	65.1	62.6	61	71.1	20.4	59.3	70.3	67.5	60.6
10	1900-01-11 06:30:00	24.1	65	62.6	61	71.1	22.5	59.3	70.2	67.6	60.7
10	1900-01-11 07:00:00	24	65	62.6	61.1	71.2	24.4	59.3	70.2	67.6	60.7
10	1900-01-11 07:30:00	26.2	65	62.6	61.1	71.2	26.2	59.3	70.2	67.5	60.7
10	1900-01-11 08:00:00	25	65	62.7	61.1	71.2	28.1	59.4	70.2	67.5	60.8
10	1900-01-11 08:30:00	24.9	64.9	62.7	61.1	71.2	29.7	59.4	70.2	67.5	60.8
10	1900-01-11 09:00:00	25.6	64.9	62.7	61.1	71.2	31.1	59.4	70.2	67.5	60.9
10	1900-01-11 09:30:00	25.9	64.9	62.7	61.1	71.3	33.1	59.5	70.2	67.5	60.9
10	1900-01-11 10:00:00	26.7	64.8	62.7	61.1	71.3	33.9	59.5	70.2	67.5	60.9
10	1900-01-11 10:30:00	26.6	64.8	62.7	61.2	71.3	34.7	59.5	70.3	67.5	60.9
10	1900-01-11 11:00:00	27.4	64.8	62.7	61.2	71.3	35	59.6	70.4	67.5	60.9
10	1900-01-11 11:30:00	27.6	64.7	62.7	61.2	71.3	35.4	59.6	70.4	67.5	61
10	1900-01-11 12:00:00	28.2	64.7	62.7	61.2	71.3	35.3	59.6	70.5	67.5	61
10	1900-01-11 12:30:00	28.4	64.6	62.7	61.2	71.3	34.8	59.7	70.5	67.4	61
10	1900-01-11 13:00:00	29.1	64.6	62.7	61.1	71.4	34.7	59.7	70.5	67.4	61
10	1900-01-11 13:30:00	28	64.6	62.7	61.1	71.3	34.5	59.7	70.6	67.4	61
10	1900-01-11 14:00:00	27.5	64.5	62.7	61.1	71.3	34	59.7	70.6	67.4	61
10	1900-01-11 14:30:00	27.2	64.5	62.7	61.1	71.3	33.5	59.8	70.7	67.4	61
10	1900-01-11 15:00:00	25.9	64.5	62.7	61.1	71.3	33.2	59.8	70.7	67.4	61
10	1900-01-11 15:30:00	26	64.5	62.7	61.1	71.3	33.2	59.8	70.7	67.4	61
10	1900-01-11 16:00:00	26	64.5	62.6	61.1	71.3	32.4	59.8	70.7	67.4	61
10	1900-01-11 16:30:00	25.6	64.5	62.6	61.1	71.3	31.3	59.9	70.7	67.4	61
10	1900-01-11 17:00:00	25	64.5	62.6	61.1	71.3	30.2	59.9	70.7	67.5	61
10	1900-01-11 17:30:00	25.5	64.5	62.6	61.1	71.3	28.8	59.9	70.6	67.5	61
10	1900-01-11 18:00:00	25.2	64.6	62.6	61.1	71.3	27.6	60	70.6	67.5	61
10	1900-01-11 18:30:00	24.6	64.6	62.6	61.1	71.2	26.3	60	70.6	67.5	61
10	1900-01-11 19:00:00	23.9	64.6	62.6	61.1	71.2	25.2	60.1	70.6	67.5	61
10	1900-01-11 19:30:00	23.2	64.6	62.6	61.1	71.2	24.2	60.1	70.6	67.6	61
10	1900-01-11 20:00:00	22.9	64.6	62.6	61.1	71.2	22.9	60.2	70.5	67.6	61
10	1900-01-11 20:30:00	22.2	64.7	62.6	61.2	71.2	21.6	60.2	70.5	67.6	61
10	1900-01-11 21:00:00	21.9	64.7	62.6	61.2	71.2	19.8	60.2	70.4	67.6	61
10	1900-01-11 21:30:00	21.5	64.7	62.6	61.2	71.2	18.5	60.3	70.4	67.6	61
10	1900-01-11 22:00:00	21.5	64.8	62.6	61.2	71.2	17.9	60.3	70.3	67.6	61.1
10	1900-01-11 22:30:00	21.6	64.8	62.6	61.2	71.2	17.9	60.4	70.2	67.7	61.1
10	1900-01-11 23:00:00	21.5	64.8	62.6	61.2	71.2	18.2	60.4	70.1	67.7	61.1
10	1900-01-11 23:30:00	21.2	64.8	62.7	61.3	71.2	18.5	60.5	70	67.7	61.1
11	1900-01-12	20.9	64.8	62.7	61.3	71.2	18.8	60.5	70	67.7	61.2
11	1900-01-12 00:30:00	20.7	64.9	62.7	61.3	71.2	18.9	60.6	69.9	67.7	61.2
11	1900-01-12 01:00:00	20	64.9	62.7	61.4	71.2	18.8	60.6	69.9	67.7	61.2
11	1900-01-12 01:30:00	19.9	64.9	62.7	61.4	71.2	18.8	60.6	69.8	67.8	61.3
11	1900-01-12 02:00:00	19.5	64.9	62.7	61.4	71.2	18.8	60.6	69.8	67.8	61.3
11	1900-01-12 02:30:00	19.6	64.9	62.7	61.4	71.2	18.9	60.6	69.8	67.8	61.4
11	1900-01-12 03:00:00	19.3	64.9	62.7	61.5	71.2	19	60.7	69.7	67.8	61.4
11	1900-01-12 03:30:00	19.4	64.9	62.7	61.5	71.2	19	60.7	69.7	67.8	61.5
11	1900-01-12 04:00:00	18.9	64.9	62.7	61.5	71.3	18.9	60.7	69.7	67.8	61.5
11	1900-01-12 04:30:00	18.6	64.9	62.7	61.6	71.3	19	60.7	69.7	67.8	61.5
11	1900-01-12 05:00:00	19	64.9	62.7	61.6	71.3	19.8	60.6	69.6	67.8	61.6
11	1900-01-12 05:30:00	19.8	64.9	62.7	61.6	71.3	20.8	60.6	69.6	67.8	61.6
11	1900-01-12 06:00:00	19.8	64.9	62.7	61.7	71.3	22.1	60.6	69.6	67.8	61.7
11	1900-01-12 06:30:00	22.7	64.9	62.7	61.7	71.3	22.8	60.6	69.6	67.8	61.7
11	1900-01-12 07:00:00	21	64.9	62.7	61.7	71.3	24.1	60.7	69.6	67.8	61.8
11	1900-01-12 07:30:00	21	64.9	62.7	61.7	71.3	24.7	60.7	69.6	67.8	61.8
11	1900-01-12 08:00:00	21	64.8	62.8	61.7	71.4	25.5	60.7	69.5	67.8	61.9
11	1900-01-12 08:30:00	21.9	64.8	62.7	61.8	71.4	26.5	60.7	69.5	67.8	61.9
11	1900-01-12 09:00:00	22.7	64.8	62.8	61.8	71.4	27	60.7	69.5	67.8	61.9
11	1900-01-12 09:30:00	24	64.8	62.8	61.8	71.5	28	60.8	69.5	67.8	61.9
11	1900-01-12 10:00:00	24.5	64.7	62.8	61.8	71.5	28.9	60.8	69.5	67.8	62
11	1900-01-12 10:30:00	25.4	64.7	62.8	61.8	71.5	28.5	60.8	69.5	67.8	62
11	1900-01-12 11:00:00	26.4	64.7	62.8	61.8	71.5	29	60.9	69.5	67.8	62
11	1900-01-12 11:30:00	26.8	64.6	62.8	61.8	71.5	27.8	60.9	69.5	67.8	62.1
11	1900-01-12 12:00:00	27.2	64.6	62.8	61.8	71.5	28	60.9	69.5	67.8	62.1
11	1900-01-12 12:30:00	27.7	64.6	62.8	61.8	71.6	27.7	61	69.5	67.8	62.1
11	1900-01-12 13:00:00	27.9	64.5	62.8	61.8	71.6	27.9	61	69.4	67.7	62.1
11	1900-01-12 13:30:00	28.6	64.5	62.8	61.8	71.6	27.9	61	69.4	67.7	62.1
11	1900-01-12 14:00:00	28.5	64.4	62.8	61.8	71.5	27.3	61	69.4	67.7	62.2
11	1900-01-12 14:30:00	28.7	64.4	62.8	61.8	71.6	27.1	61.1	69.5	67.8	62.2
11	1900-01-12 15:00:00	28.9	64.4	62.8	61.8	71.6	27.1	61.1	69.4	67.8	62.2
11	1900-01-12 15:30:00	28.8	64.4	62.8	61.7	71.5	26.6	61.2	69.4	67.7	62.2
11	1900-01-12 16:00:00	28.6	64.3	62.8	61.7	71.5	24.6	61.2	69.4	67.8	62.2
11	1900-01-12 16:30:00	28.2	64.3	62.8	61.7	71.5	24.1	61.2	69.5	67.8	62.3
11	1900-01-12 17:00:00	28.2	64.3	62.7	61.7	71.5	24.2	61.2	69.5	67.8	62.3
11	1900-01-12 17:30:00	26.8	64.2	62.7	61.7	71.4	23.9	61.3	69.6	67.8	62.3
11	1900-01-12 18:00:00	26.1	64.2	62.7	61.7	71.4	23.3	61.3	69.5	67.8	62.3
11	1900-01-12 18:30:00	25.9	64.2	62.7	61.7	71.4	22.7	61.3	69.5	67.8	62.4
11	1900-01-12 19:00:00	25.3	64.2	62.7	61.6	71.4	22.1	61.3	69.5	67.8	62.4
11	1900-01-12 19:30:00	24.7	64.3	62.7	61.6	71.4	21.3	61.4	69.5	67.8	62.4
11	1900-01-12 20:00:00	23.7	64.3	62.7	61.6	71.3	21.1	61.4	69.5	67.8	62.4
11	1900-01-12 20:30:00	23.4	64.3	62.7	61.6	71.3	20.8	61.4	69.5	67.8	62.5
11	1900-01-12 21:00:00	22.8	64.3	62.7	61.7	71.3	20.5	61.4	69.4	67.9	62.5
11	1900-01-12 21:30:00	22.1	64.3	62.7	61.7	71.3	20.3	61.5	69.4	67.9	62.6
11	1900-01-12 22:00:00	22.7	64.3	62.7	61.7	71.3	20.2	61.5	69.4	67.9	62.6
11	1900-01-12 22:30:00	22.5	64.4	62.7	61.7	71.4	19.9	61.5	69.3	67.9	62.7
11	1900-01-12 23:00:00	22.5	64.4	62.7	61.7	71.4	20	61.5	69.3	67.9	62.7
11	1900-01-12 23:30:00	22.1	64.4	62.7	61.7	71.4	20	61.5	69.3	67.9	62.7
12	1900-01-13	22.4	64.4	62.7	61.7	71.4	19.7	61.6	69.3	67.9	62.8
12	1900-01-13 00:30:00	22.1	64.4	62.7	61.7	71.4	19.6	61.6	69.2	67.9	62.8
12	1900-01-13 01:00:00	22.4	64.4	62.7	61.8	71.4	19.4	61.6	69.2	68	62.9
12	1900-01-13 01:30:00	22.1	64.4	62.7	61.8	71.4	19.5	61.6	69.2	68	62.9
12	1900-01-13 02:00:00	22	64.4	62.7	61.8	71.4	19.1	61.7	69.2	68	63
12	1900-01-13 02:30:00	22	64.4	62.7	61.8	71.4	19.3	61.7	69.2	68	63
12	1900-01-13 03:00:00	22.3	64.4	62.7	61.8	71.4	19.3	61.7	69.2	68	63
12	1900-01-13 03:30:00	22	64.4	62.7	61.9	71.4	19.4	61.7	69.2	68	63.1
12	1900-01-13 04:00:00	21.9	64.4	62.7	61.9	71.4	19.3	61.7	69.2	68	63.1
12	1900-01-13 04:30:00	21.8	64.4	62.7	61.9	71.5	19.2	61.7	69.2	68	63.2
12	1900-01-13 05:00:00	21.8	64.4	62.7	61.9	71.5	19.4	61.7	69.2	68	63.2
12	1900-01-13 05:30:00	22.3	64.4	62.7	62	71.5	19.5	61.7	69.2	68	63.2
12	1900-01-13 06:00:00	22.3	64.4	62.7	62	71.5	19.4	61.7	69.2	68	63.3
12	1900-01-13 06:30:00	22.6	64.4	62.7	62	71.5	19.6	61.7	69.1	68	63.3
12	1900-01-13 07:00:00	22.5	64.4	62.7	62	71.5	20.2	61.7	69.1	68	63.4
12	1900-01-13 07:30:00	22.8	64.4	62.7	62	71.5	20.4	61.7	69.1	68	63.4
12	1900-01-13 08:00:00	22.8	64.4	62.7	62	71.5	21	61.7	69.1	68	63.4
12	1900-01-13 08:30:00	23.4	64.3	62.7	62.1	71.5	21.4	61.7	69.1	68	63.5
12	1900-01-13 09:00:00	23.7	64.3	62.7	62.1	71.5	21.9	61.7	69.1	68	63.5
12	1900-01-13 09:30:00	23.6	64.3	62.7	62.1	71.5	22.2	61.8	69.1	68	63.5
12	1900-01-13 10:00:00	25.2	64.3	62.7	62.1	71.6	22.8	61.8	69.1	68	63.6
12	1900-01-13 10:30:00	26.2	64.3	62.7	62.1	71.6	23.5	61.8	69.1	68	63.6
12	1900-01-13 11:00:00	26.2	64.2	62.7	62.1	71.6	22.9	61.8	69.1	68	63.6
12	1900-01-13 11:30:00	27.3	64.2	62.7	62.1	71.7	22.7	61.8	69.1	68.1	63.7
12	1900-01-13 12:00:00	27.3	64.1	62.6	62.1	71.6	22.9	61.8	69.1	68	63.7
12	1900-01-13 12:30:00	27.8	64.1	62.6	62.1	71.7	22.8	61.8	69.1	68.1	63.7
12	1900-01-13 13:00:00	27	64	62.6	62.1	71.6	22.5	61.8	69.1	68.1	63.7
12	1900-01-13 13:30:00	27.7	64	62.6	62.1	71.7	22.2	61.8	69.1	68.1	63.8
12	1900-01-13 14:00:00	27.7	64	62.6	62.1	71.7	21.5	61.8	69.1	68.1	63.8
12	1900-01-13 14:30:00	27.8	64	62.6	62.1	71.7	21.6	61.9	69	68.1	63.8
12	1900-01-13 15:00:00	28.1	63.9	62.6	62.1	71.7	21.6	61.9	69	68.1	63.8
12	1900-01-13 15:30:00	28.1	63.9	62.6	62.1	71.7	21.8	61.9	69	68.1	63.9
12	1900-01-13 16:00:00	27	63.9	62.6	62	71.6	22.3	61.9	69	68.1	63.9
12	1900-01-13 16:30:00	26.8	63.9	62.5	62	71.6	22.6	61.9	68.9	68.1	63.9
12	1900-01-13 17:00:00	27.2	63.8	62.5	62	71.6	22.5	61.9	68.9	68.1	64
12	1900-01-13 17:30:00	26.7	63.8	62.5	62	71.6	22	61.9	68.8	68.1	64
12	1900-01-13 18:00:00	26.5	63.8	62.5	62	71.6	21.4	62	68.8	68.1	64
12	1900-01-13 18:30:00	26.3	63.8	62.5	62	71.6	20.7	62	68.8	68.1	64.1
12	1900-01-13 19:00:00	25.3	63.8	62.5	62	71.6	20.4	62	68.8	68.2	64.1
12	1900-01-13 19:30:00	24.9	63.8	62.5	62	71.5	19.9	62	68.8	68.2	64.1
12	1900-01-13 20:00:00	24.5	63.8	62.5	62	71.5	19.2	62.1	68.8	68.2	64.2
12	1900-01-13 20:30:00	24.1	63.8	62.5	62	71.5	19	62.1	68.8	68.2	64.2
12	1900-01-13 21:00:00	23.8	63.8	62.4	62	71.5	19	62.1	68.7	68.2	64.2
12	1900-01-13 21:30:00	23.7	63.8	62.4	62	71.5	19.1	62.1	68.7	68.2	64.3
12	1900-01-13 22:00:00	23.4	63.9	62.4	62.1	71.5	18.6	62.1	68.7	68.2	64.3
12	1900-01-13 22:30:00	23.4	63.9	62.4	62.1	71.6	18.5	62.2	68.7	68.2	64.4
12	1900-01-13 23:00:00	23.1	63.9	62.4	62.1	71.6	18.6	62.2	68.7	68.2	64.4
12	1900-01-13 23:30:00	23	63.9	62.4	62.1	71.6	18.6	62.2	68.6	68.3	64.4
13	1900-01-14	23.1	63.9	62.4	62.1	71.6	18.4	62.2	68.7	68.3	64.5
13	1900-01-14 00:30:00	23	63.9	62.4	62.1	71.6	18.3	62.2	68.6	68.3	64.5
13	1900-01-14 01:00:00	22.8	63.9	62.4	62.1	71.6	18.4	62.2	68.6	68.3	64.6
13	1900-01-14 01:30:00	22.9	63.9	62.4	62.2	71.6	18.2	62.2	68.6	68.3	64.6
13	1900-01-14 02:00:00	22.7	63.9	62.4	62.2	71.6	18.2	62.2	68.6	68.3	64.7
13	1900-01-14 02:30:00	22.8	63.9	62.4	62.2	71.6	17.9	62.2	68.6	68.3	64.7
13	1900-01-14 03:00:00	22.5	63.9	62.4	62.2	71.6	18	62.2	68.6	68.3	64.8
13	1900-01-14 03:30:00	22.4	63.9	62.4	62.2	71.6	17.8	62.2	68.5	68.3	64.8
13	1900-01-14 04:00:00	22.3	63.9	62.4	62.3	71.6	17.7	62.2	68.5	68.3	64.8
13	1900-01-14 04:30:00	22.1	63.9	62.4	62.3	71.6	18.1	62.2	68.5	68.3	64.9
13	1900-01-14 05:00:00	22.2	63.9	62.4	62.3	71.6	18.1	62.2	68.5	68.3	64.9
13	1900-01-14 05:30:00	22.7	63.9	62.4	62.3	71.6	18.2	62.2	68.5	68.3	65
13	1900-01-14 06:00:00	22	63.9	62.4	62.3	71.6	18.6	62.2	68.4	68.3	65
13	1900-01-14 06:30:00	21.8	63.9	62.4	62.4	71.6	19.3	62.2	68.4	68.3	65.1
13	1900-01-14 07:00:00	21.8	63.8	62.4	62.4	71.7	20	62.2	68.3	68.3	65.1
13	1900-01-14 07:30:00	22	63.8	62.3	62.4	71.7	21.3	62.2	68.3	68.4	65.2
13	1900-01-14 08:00:00	22.1	63.8	62.3	62.4	71.7	20.9	62.3	68.3	68.4	65.2
13	1900-01-14 08:30:00	22.4	63.8	62.4	62.3	71.7	20.3	62.3	68.3	68.4	65.2
13	1900-01-14 09:00:00	22.5	63.8	62.4	62.3	71.7	20	62.3	68.3	68.4	65.2
13	1900-01-14 09:30:00	22.4	63.8	62.3	62.2	71.7	20.5	62.3	68.3	68.4	65.3
13	1900-01-14 10:00:00	22.5	63.8	62.3	62.1	71.7	20.7	62.3	68.3	68.4	65.3
13	1900-01-14 10:30:00	22.5	63.7	62.3	61.9	71.7	20.6	62.3	68.3	68.4	65.3
13	1900-01-14 11:00:00	22.9	63.7	62.3	61.9	71.7	22	62.3	68.3	68.4	65.3
13	1900-01-14 11:30:00	23.1	63.7	62.3	61.8	71.7	23	62.3	68.3	68.4	65.4
13	1900-01-14 12:00:00	23.3	63.6	62.3	61.7	71.7	22.7	62.3	68.3	68.4	65.4
13	1900-01-14 12:30:00	23.3	63.6	62.3	61.6	71.7	22.8	62.3	68.3	68.4	65.4
13	1900-01-14 13:00:00	23.8	63.6	62.3	61.6	71.7	22.6	62.3	68.3	68.4	65.4
13	1900-01-14 13:30:00	23.6	63.6	62.3	61.5	71.8	22	62.3	68.4	68.4	65.4
13	1900-01-14 14:00:00	23.4	63.5	62.3	61.4	71.8	22.1	62.3	68.4	68.4	65.5
13	1900-01-14 14:30:00	23.5	63.5	62.3	61.4	71.8	21.8	62.4	68.5	68.4	65.5
13	1900-01-14 15:00:00	23.7	63.5	62.3	61.3	71.8	21.8	62.4	68.5	68.4	65.5
13	1900-01-14 15:30:00	24.2	63.4	62.3	61.2	71.8	21.8	62.4	68.4	68.4	65.6
13	1900-01-14 16:00:00	25.1	63.4	62.3	61.2	71.8	21.6	62.4	68.4	68.4	65.6
13	1900-01-14 16:30:00	24.5	63.4	62.3	61.2	71.8	21.8	62.4	68.4	68.4	65.6
13	1900-01-14 17:00:00	25.1	63.3	62.3	61.1	71.8	21.8	62.4	68.4	68.4	65.7
13	1900-01-14 17:30:00	24.6	63.3	62.3	61.1	71.8	21.4	62.4	68.4	68.5	65.7
13	1900-01-14 18:00:00	23.5	63.3	62.3	61.1	71.8	21.1	62.4	68.4	68.5	65.7
13	1900-01-14 18:30:00	22.9	63.3	62.3	61.1	71.7	20.5	62.4	68.4	68.5	65.8
13	1900-01-14 19:00:00	22.5	63.2	62.3	61.1	71.7	20.1	62.5	68.4	68.5	65.8
13	1900-01-14 19:30:00	22.6	63.2	62.3	61.1	71.7	19.7	62.5	68.4	68.5	65.8
13	1900-01-14 20:00:00	21.9	63.2	62.2	61.1	71.7	19.7	62.5	68.4	68.5	65.9
13	1900-01-14 20:30:00	21.5	63.2	62.2	61.1	71.7	19.3	62.5	68.3	68.5	65.9
13	1900-01-14 21:00:00	20.8	63.2	62.2	61.1	71.7	19.1	62.5	68.3	68.5	66
13	1900-01-14 21:30:00	20.9	63.2	62.2	61.1	71.7	18.8	62.5	68.3	68.5	66
13	1900-01-14 22:00:00	20.5	63.2	62.2	61.1	71.7	18.8	62.5	68.2	68.5	66.1
13	1900-01-14 22:30:00	19.9	63.2	62.2	61.1	71.7	18.8	62.5	68.2	68.6	66.1
13	1900-01-14 23:00:00	20.1	63.1	62.2	61.1	71.7	18.8	62.5	68.2	68.6	66.2
13	1900-01-14 23:30:00	19.1	63.1	62.2	61.2	71.7	18.7	62.5	68.1	68.6	66.2
14	1900-01-15	19.8	63.1	62.2	61.2	71.7	18.6	62.5	68.1	68.6	66.2
14	1900-01-15 00:30:00	19.1	63.1	62.2	61.2	71.7	18.7	62.5	68.1	68.6	66.3
14	1900-01-15 01:00:00	18.9	63.1	62.2	61.2	71.7	18.3	62.5	68.1	68.6	66.3
14	1900-01-15 01:30:00	19	63.1	62.2	61.3	71.7	18.1	62.6	68.1	68.6	66.4
14	1900-01-15 02:00:00	18.8	63.1	62.2	61.3	71.7	18	62.6	68.1	68.6	66.4
14	1900-01-15 02:30:00	18.9	63.1	62.2	61.3	71.7	17.8	62.6	68	68.6	66.5
14	1900-01-15 03:00:00	19.1	63.1	62.2	61.3	71.7	17.4	62.6	68	68.6	66.5
14	1900-01-15 03:30:00	19.1	63.1	62.2	61.4	71.7	17.6	62.6	68	68.6	66.6
14	1900-01-15 04:00:00	18.9	63	62.2	61.4	71.7	17.6	62.6	68	68.6	66.6
14	1900-01-15 04:30:00	19.6	63	62.2	61.4	71.7	17.6	62.6	68	68.7	66.7
14	1900-01-15 05:00:00	19.8	63	62.2	61.5	71.7	17.8	62.6	68	68.7	66.7
14	1900-01-15 05:30:00	19.8	63	62.2	61.5	71.7	18.3	62.6	68	68.7	66.7
14	1900-01-15 06:00:00	20.6	63	62.2	61.5	71.7	18.8	62.6	68	68.7	66.8
14	1900-01-15 06:30:00	20.8	63	62.2	61.6	71.7	19.3	62.5	68	68.7	66.8
14	1900-01-15 07:00:00	21	63	62.2	61.6	71.7	19.6	62.5	68	68.7	66.8
14	1900-01-15 07:30:00	21.4	63	62.2	61.6	71.7	19.9	62.5	68	68.7	66.8
14	1900-01-15 08:00:00	21.8	62.9	62.3	61.6	71.7	20.4	62.6	68	68.7	66.9
14	1900-01-15 08:30:00	22.7	36.8	41.9	54	71.7	20.6	62.6	68	68.7	66.9
14	1900-01-15 09:00:00	23.7	29.5	29	31.2	50.4	19.7	62.6	68	68.7	66.9
14	1900-01-15 09:30:00	24.5	30.6	29.3	30.8	33.2	19.7	62.7	68	68.7	66.9
14	1900-01-15 10:00:00	24.5	30	28.9	29.7	32.2	20.1	62.7	68	68.7	67
14	1900-01-15 10:30:00	25.4	32.1	31	30.8	31.7	20.4	62.7	68	68.8	67
14	1900-01-15 11:00:00	25.4	41.5	40.8	43.3	32.6	20.6	62.7	68	68.8	67
14	1900-01-15 11:30:00	25.4	41.6	41.1	43.9	43.1	20.6	62.7	68.1	68.8	67
14	1900-01-15 12:00:00	25.5	41.7	41.2	44.2	43.7	20.5	62.7	68.1	68.8	67
14	1900-01-15 12:30:00	25.2	41.7	41.3	44.5	44.3	20.6	62.7	68.1	68.8	67.1
14	1900-01-15 13:00:00	26.7	41.8	41.3	44.6	44.6	20.8	62.7	68.1	68.8	67.1
14	1900-01-15 13:30:00	25.3	41.9	41.4	44.6	44.8	21	62.7	68.1	68.8	67.1
14	1900-01-15 14:00:00	26.2	41.9	41.4	44.7	44.9	21.9	62.8	68.1	68.8	67.1
14	1900-01-15 14:30:00	27.5	42	41.5	44.8	45.1	22.5	62.7	68.1	68.8	67.1
14	1900-01-15 15:00:00	26.4	42	41.5	44.8	45.2	22.7	62.7	68.1	68.8	67.1
14	1900-01-15 15:30:00	25.7	42	41.6	44.8	45.2	23.1	62.6	68.2	68.8	67.1
14	1900-01-15 16:00:00	25.6	42	41.6	44.8	45.3	22.7	62.6	68.2	68.8	67.1
14	1900-01-15 16:30:00	25.4	42	41.6	44.9	45.4	22.3	62.6	68.2	68.8	67.1
14	1900-01-15 17:00:00	23.9	42	41.6	44.9	45.4	21.7	62.6	68.2	68.8	67.1
14	1900-01-15 17:30:00	23	42	41.7	44.9	45.5	21.5	62.6	68.2	68.9	67.2
14	1900-01-15 18:00:00	22.4	42	41.7	44.9	45.5	21.1	62.6	68.2	68.9	67.2
14	1900-01-15 18:30:00	22.3	42	41.7	44.9	45.6	20.9	62.6	68.2	68.9	67.2
14	1900-01-15 19:00:00	21.5	42	41.7	44.9	45.7	20.8	62.6	68.2	68.9	67.3
14	1900-01-15 19:30:00	21.1	42	41.8	45	45.8	20.6	62.6	68.1	68.9	67.3
14	1900-01-15 20:00:00	20.4	41.9	41.8	45	45.8	20.7	62.6	68.1	68.9	67.3
14	1900-01-15 20:30:00	20.1	41.9	41.8	45	45.9	20.7	62.5	68	68.9	67.3
14	1900-01-15 21:00:00	18.5	41.9	41.9	45	46	20.4	62.5	68	68.9	67.3
14	1900-01-15 21:30:00	19.4	41.9	41.9	45	46.1	20.4	62.6	67.9	69	67.3
14	1900-01-15 22:00:00	19	41.9	41.9	45.1	46.2	20.2	62.6	67.9	69	67.4
14	1900-01-15 22:30:00	19.4	41.9	41.9	45.1	46.3	19.8	62.6	67.8	69	67.4
14	1900-01-15 23:00:00	18	41.9	42	45.1	46.5	19.5	62.6	67.8	69	67.4
14	1900-01-15 23:30:00	18.6	41.9	42	45.1	46.6	19.1	62.7	67.8	69	67.4
15	1900-01-16	17.7	41.9	42	45.2	46.8	18.7	62.7	67.7	69	67.5
15	1900-01-16 00:30:00	18.2	41.8	42.1	45.2	47	18.5	62.7	67.7	69	67.5
15	1900-01-16 01:00:00	17.2	41.8	42.1	45.2	47.1	18.5	62.8	67.7	69	67.5
15	1900-01-16 01:30:00	16.4	41.8	42.2	45.3	47.3	18.5	62.8	67.6	69	67.5
15	1900-01-16 02:00:00	16.9	41.8	42.2	45.3	47.5	18.5	62.9	67.6	69	67.5
15	1900-01-16 02:30:00	15.7	41.8	42.3	45.4	47.6	18.7	62.9	67.6	69	67.6
15	1900-01-16 03:00:00	16.2	41.8	42.4	45.5	47.8	18.6	62.9	67.6	69.1	67.6
15	1900-01-16 03:30:00	15.1	41.8	42.4	45.5	48	18.6	63	67.6	69.1	67.6
15	1900-01-16 04:00:00	16.2	41.7	42.5	45.6	48.2	18.7	63	67.5	69.1	67.6
15	1900-01-16 04:30:00	16	41.8	42.6	45.7	48.5	18.5	63	67.5	69.1	67.7
15	1900-01-16 05:00:00	17	41.8	42.7	45.9	48.8	18.5	63	67.5	69.1	67.7
15	1900-01-16 05:30:00	17.6	41.8	42.8	46	49	18.6	63	67.5	69.1	67.7
15	1900-01-16 06:00:00	19.9	41.8	42.9	46.1	49.2	18.7	63	67.5	69.1	67.7
15	1900-01-16 06:30:00	21	41.9	43	46.3	49.5	19	63	67.5	69.1	67.7
15	1900-01-16 07:00:00	23	41.9	43.1	46.5	49.8	19.2	63	67.4	69.1	67.8
15	1900-01-16 07:30:00	24.4	41.9	43.2	46.7	50.1	19.7	63	67.4	69.1	67.8
15	1900-01-16 08:00:00	23.4	41.9	43.4	46.8	50.4	20.5	63	67.4	69.1	67.8
15	1900-01-16 08:30:00	23.4	41.9	43.5	47	50.6	21.5	63	67.4	69.1	67.8
15	1900-01-16 09:00:00	24.1	41.9	43.6	47.3	50.9	21.8	62.9	67.4	69.1	67.8
15	1900-01-16 09:30:00	24.7	41.9	43.8	47.5	51.2	22.3	62.9	67.4	69.1	67.7
15	1900-01-16 10:00:00	25.7	41.9	43.9	47.7	51.5	23	62.8	67.4	69.2	67.7
15	1900-01-16 10:30:00	25.4	41.9	44.1	47.9	51.8	24	62.7	67.4	69.2	67.7
15	1900-01-16 11:00:00	26.4	41.9	44.3	48.2	52.1	24.9	62.4	67.4	69.2	67.7
15	1900-01-16 11:30:00	26.5	41.9	44.4	48.4	52.4	25.2	62.3	67.5	69.2	67.7
15	1900-01-16 12:00:00	26	41.9	44.6	48.6	52.8	25.7	62.3	67.5	69.2	67.6
15	1900-01-16 12:30:00	24.6	41.9	44.7	48.9	53.1	27.2	62.2	67.5	69.2	67.6
15	1900-01-16 13:00:00	23.7	41.9	44.9	49.1	53.4	27	62.2	67.6	69.2	67.6
15	1900-01-16 13:30:00	23.8	41.9	45.1	49.4	53.7	26.6	62.2	67.6	69.2	67.6
15	1900-01-16 14:00:00	23.6	41.9	45.3	49.6	54.1	26.8	62.2	67.6	69.2	67.5
15	1900-01-16 14:30:00	22.9	41.9	45.4	49.9	54.4	27.3	62.2	67.7	69.2	67.5
15	1900-01-16 15:00:00	23.1	41.9	45.6	50.1	54.7	27.3	62.2	67.7	69.2	67.5
15	1900-01-16 15:30:00	23	41.9	45.8	50.4	55	26.7	62.1	67.7	69.2	67.5
15	1900-01-16 16:00:00	22.5	42	46	50.6	55.3	26	62.1	67.7	69.2	67.5
15	1900-01-16 16:30:00	22.6	42	46.2	50.9	55.6	25.7	62.1	67.8	69.1	67.5
15	1900-01-16 17:00:00	22	42	46.3	51.2	55.9	25.1	62.1	67.8	69.2	67.5
15	1900-01-16 17:30:00	21.7	42	46.5	51.4	56.2	24.3	62.1	67.8	69.2	67.6
15	1900-01-16 18:00:00	21.6	42	46.7	51.6	56.5	22.7	62.2	67.8	69.2	67.6
15	1900-01-16 18:30:00	21.2	42.1	46.9	51.9	56.7	21.9	62.2	67.7	69.2	67.7
15	1900-01-16 19:00:00	20.9	42.1	47.1	52.2	57	21.3	62.2	67.7	69.2	67.7
15	1900-01-16 19:30:00	20.1	42.1	47.3	52.4	57.3	21	62.2	67.7	69.2	67.7
15	1900-01-16 20:00:00	19.6	42.2	47.5	52.7	57.5	20.7	62.2	67.7	69.2	67.8
15	1900-01-16 20:30:00	20	42.2	47.7	52.9	57.8	20.6	62.2	67.6	69.2	67.8
15	1900-01-16 21:00:00	20	42.2	47.9	53.2	58	20.1	62.2	67.6	69.2	67.8
15	1900-01-16 21:30:00	18.9	42.3	48.1	53.4	58.3	19.9	62.3	67.5	69.2	67.9
15	1900-01-16 22:00:00	18.3	42.3	48.3	53.7	58.6	19.9	62.2	67.5	69.3	67.9
15	1900-01-16 22:30:00	19.5	42.4	48.4	53.9	58.8	20	62.3	67.4	69.3	67.9
15	1900-01-16 23:00:00	18.7	42.4	48.6	54.2	59	20	62.2	67.4	69.3	67.9
15	1900-01-16 23:30:00	18.3	42.5	48.8	54.4	59.3	19.6	62.2	67.4	69.3	68
16	1900-01-17	18.5	42.5	49	54.7	59.5	19.5	62.3	67.3	69.3	68
16	1900-01-17 00:30:00	19.2	42.6	49.2	54.9	59.7	19.3	62.3	67.3	69.3	68
16	1900-01-17 01:00:00	19.1	42.7	49.4	55.1	59.9	19.5	62.3	67.3	69.3	68
16	1900-01-17 01:30:00	19.3	42.7	49.6	55.4	60.1	19.8	62.3	67.2	69.3	68.1
16	1900-01-17 02:00:00	18.5	42.8	49.7	55.6	60.4	19.9	62.3	67.2	69.3	68.1
16	1900-01-17 02:30:00	17.8	42.9	49.9	55.8	60.6	19.9	62.2	67.1	69.3	68.1
16	1900-01-17 03:00:00	18.1	42.9	50.1	56	60.7	20.1	62.2	67.1	69.3	68.1
16	1900-01-17 03:30:00	18.2	43	50.2	56.3	60.9	20.2	62.2	67.1	69.3	68.2
16	1900-01-17 04:00:00	17.3	43.1	50.4	56.5	61.1	20.1	62.2	67.1	69.3	68.2
16	1900-01-17 04:30:00	17.9	43.2	50.6	56.7	61.3	20.1	62.2	67.1	69.3	68.2
16	1900-01-17 05:00:00	18.1	43.2	50.8	56.9	61.5	20	62.1	67	69.3	68.3
16	1900-01-17 05:30:00	20	43.3	51	57.1	61.7	20.5	62.1	67	69.3	68.3
16	1900-01-17 06:00:00	20.9	43.5	51.1	57.3	61.9	21	62.1	67	69.3	68.3
16	1900-01-17 06:30:00	22.2	43.6	51.3	57.5	62	21.9	62	66.9	69.3	68.3
16	1900-01-17 07:00:00	21.4	43.6	51.4	57.7	62.2	22	62	66.9	69.3	68.3
16	1900-01-17 07:30:00	24.2	43.7	51.6	57.9	62.4	22.2	62	66.9	69.3	68.3
16	1900-01-17 08:00:00	23.6	43.8	51.8	58	62.6	22.1	62	66.9	69.3	68.3
16	1900-01-17 08:30:00	23.5	43.9	51.9	58.2	62.8	22.3	62	66.9	69.3	68.4
16	1900-01-17 09:00:00	24.4	44	52.1	58.4	62.9	22.5	62	66.9	69.3	68.4
16	1900-01-17 09:30:00	24.3	44.1	52.2	58.5	63.1	22.6	62	66.9	69.3	68.4
16	1900-01-17 10:00:00	25.1	44.2	52.4	58.7	63.3	23.8	62	66.9	69.3	68.4
16	1900-01-17 10:30:00	26	44.3	52.5	58.8	63.4	25.1	61.9	66.8	69.3	68.3
16	1900-01-17 11:00:00	26	44.4	52.7	59	63.6	25.8	61.9	66.9	69.3	68.3
16	1900-01-17 11:30:00	26.1	44.5	52.8	59.1	63.7	24.8	61.9	66.9	69.3	68.3
16	1900-01-17 12:00:00	26.5	44.6	52.9	59.2	63.9	25	61.9	66.9	69.3	68.3
16	1900-01-17 12:30:00	26.6	44.7	53.1	59.4	64	25	61.9	67	69.3	68.4
16	1900-01-17 13:00:00	26.3	44.8	53.2	59.5	64.2	24.3	62	67	69.3	68.4
16	1900-01-17 13:30:00	26.2	44.8	53.3	59.6	64.3	24.4	62	67.1	69.3	68.4
16	1900-01-17 14:00:00	26.3	44.9	53.4	59.8	64.4	25.1	61.9	67.1	69.3	68.4
16	1900-01-17 14:30:00	25.8	45	53.6	59.9	64.5	24.8	61.9	67.1	69.3	68.4
16	1900-01-17 15:00:00	25.7	45.1	53.7	60	64.7	24.6	61.9	67.1	69.3	68.4
16	1900-01-17 15:30:00	26.1	45.2	53.8	60.1	64.8	23.9	61.9	67.1	69.2	68.4
16	1900-01-17 16:00:00	26.1	45.3	54	60.2	64.9	23.5	61.9	67.2	69.2	68.5
16	1900-01-17 16:30:00	25.7	45.4	54.1	60.4	65	23.3	62	67.2	69.2	68.5
16	1900-01-17 17:00:00	24.6	45.5	54.2	60.5	65.1	22.7	62	67.2	69.3	68.5
16	1900-01-17 17:30:00	24.5	45.5	54.3	60.6	65.2	22.7	62	67.2	69.3	68.6
16	1900-01-17 18:00:00	24.5	45.6	54.4	60.7	65.3	22.1	62	67.2	69.3	68.6
16	1900-01-17 18:30:00	22.2	45.7	54.6	60.8	65.4	21.8	62	67.1	69.3	68.6
16	1900-01-17 19:00:00	21.2	45.8	54.7	60.9	65.4	21.5	62	67.1	69.3	68.7
16	1900-01-17 19:30:00	21	45.9	54.8	61	65.5	21.3	62	67.1	69.3	68.7
16	1900-01-17 20:00:00	21.1	46	54.9	61.2	65.6	20.8	62	67.1	69.3	68.7
16	1900-01-17 20:30:00	20.4	46	55	61.3	65.7	20.7	62	67.1	69.3	68.8
16	1900-01-17 21:00:00	19.9	46.1	55.1	61.4	65.7	20.6	62	67.1	69.3	68.8
16	1900-01-17 21:30:00	19.8	46.2	55.3	61.5	65.8	20.7	62	67	69.3	68.8
16	1900-01-17 22:00:00	19.5	46.3	55.4	61.6	65.9	20.6	62	67	69.3	68.8
16	1900-01-17 22:30:00	19.4	46.4	55.5	61.7	65.9	20.3	62	67	69.3	68.9
16	1900-01-17 23:00:00	18.9	46.5	55.6	61.8	66	20.1	62	66.9	69.3	68.9
16	1900-01-17 23:30:00	18.8	46.6	55.7	61.9	66.1	20	62	66.9	69.3	68.9
17	1900-01-18	17.9	46.7	55.8	62	66.1	19.8	62	66.9	69.3	68.9
17	1900-01-18 00:30:00	17.9	46.8	55.9	62.1	66.2	19.7	62.1	66.9	69.3	69
17	1900-01-18 01:00:00	17.3	46.9	56	62.2	66.2	19.7	62.1	66.8	69.3	69
17	1900-01-18 01:30:00	17.5	47	56.1	62.4	66.3	19.6	62.1	66.8	69.3	69
17	1900-01-18 02:00:00	17.9	47.1	56.2	62.4	66.4	19.6	62.1	66.8	69.3	69
17	1900-01-18 02:30:00	18	47.2	56.3	62.5	66.4	19.5	62.1	66.8	69.3	69.1
17	1900-01-18 03:00:00	18	47.3	56.4	62.6	66.5	19.5	62.1	66.8	69.3	69.1
17	1900-01-18 03:30:00	18.7	47.3	56.5	62.7	66.6	19.3	62.1	66.7	69.3	69.1
17	1900-01-18 04:00:00	18.2	47.4	56.6	62.8	66.6	19.5	62.1	66.7	69.3	69.1
17	1900-01-18 04:30:00	18.1	47.5	56.7	62.9	66.7	19.6	62.1	66.7	69.3	69.1
17	1900-01-18 05:00:00	18.3	47.6	56.8	63	66.7	19.9	62.1	66.7	69.3	69.1
17	1900-01-18 05:30:00	19.3	47.7	56.8	63.1	66.8	20.4	62	66.7	69.3	69.1
17	1900-01-18 06:00:00	20.2	47.8	56.9	63.1	66.8	20.3	62.1	66.7	69.3	69.1
17	1900-01-18 06:30:00	20	47.9		63.2	66.9	22	62	66.6	69.3	69.1
17	1900-01-18 07:00:00	22.3	48.1		63.3	67	22.6	62	66.6	69.3	69.1
17	1900-01-18 07:30:00	22.7	48.1		63.3	67.1	22.9	62	66.6	69.3	69.1
17	1900-01-18 08:00:00	23.1	48.2		63.4	67.1	23.4	62	66.6	69.3	69.1
17	1900-01-18 08:30:00	22.7	48.3		63.5	67.2	23.1	62	66.7	69.3	69.1
17	1900-01-18 09:00:00	23.9	48.4		63.5	67.2	21.3	32.1	38.7	33	34.8
17	1900-01-18 09:30:00	23.5	48.5		63.6	67.3	23.9	23.4	22.4	23.3	22.6
17	1900-01-18 10:00:00	23.7	48.6		63.6	67.4	25	22.7	21.7	23.2	22.9
17	1900-01-18 10:30:00	23.6	48.7		63.7	67.4	24.6	21.7	20.9	22.9	22
17	1900-01-18 11:00:00	23.7	48.8		63.7	67.5	24.2	23	22	22.9	22.3
17	1900-01-18 11:30:00	24	48.9		63.8	67.5	25	23.6	22.8	22.2	21.5
17	1900-01-18 12:00:00	23.7	48.9		63.8	67.6	24.4	33.9	34.9	20.9	20.2
17	1900-01-18 12:30:00	24.6	49		63.9	67.7	25.2	34.5	35.7	24.9	24.5
17	1900-01-18 13:00:00	25	49.1		63.9	67.7	24.6	35.2	36.2	22.9	22.3
17	1900-01-18 13:30:00	25.2	49.2		64	67.8	24.3	35.7	36.5	42.5	38.9
17	1900-01-18 14:00:00	25.1	49.3		64	67.8	23.3	36.1	36.7	43	39.8
17	1900-01-18 14:30:00	25.6	49.4		64.1	67.8	22.5	36.4	36.9	43.2	40.6
17	1900-01-18 15:00:00	24.7	49.5		64.1	67.9	22.5	36.6	37	43.2	41.3
17	1900-01-18 15:30:00	25.6	49.5		64.2	67.9	21.8	36.7	37.1	43.2	41.9
17	1900-01-18 16:00:00	25	49.6		64.2	68	20.4	36.8	37.2	43.2	42.4
17	1900-01-18 16:30:00	25	49.7		64.3	68	20.1	37	37.3	43.2	42.7
17	1900-01-18 17:00:00	23.3	49.7		64.4	68.1	20	37.1	37.4	43.2	42.8
17	1900-01-18 17:30:00	23.7	49.8		64.4	68.1	19.8	37.2	37.5	43.1	42.9
17	1900-01-18 18:00:00	23.7	49.9		64.4	68.1	19.9	37.3	37.5	43.1	42.8
17	1900-01-18 18:30:00	23.1	49.9		64.5	68.2	19.8	37.4	37.6	43	42.7
17	1900-01-18 19:00:00	22.6	50		64.5	68.2	19.5	37.5	37.7	43	42.7
17	1900-01-18 19:30:00	22.1	50.1		64.6	68.2	19.7	37.6	37.8	43	42.7
17	1900-01-18 20:00:00	21.2	50.2		64.7	68.2	19.8	37.7	37.8	42.9	42.9
17	1900-01-18 20:30:00	19.8	50.2		64.7	68.3	20.4	37.8	37.9	42.9	43.2
17	1900-01-18 21:00:00	20.7	50.3		64.8	68.3	20.2	37.9	38	42.9	43.6
17	1900-01-18 21:30:00	21	50.4		64.8	68.3	19.7	38	38.2	42.9	44.4
17	1900-01-18 22:00:00	20.8	50.5		64.9	68.3	19.5	38.1	38.4	42.9	45.6
17	1900-01-18 22:30:00	20.7	50.5		64.9	68.4	19.8	38.2	38.8	42.9	46.9
17	1900-01-18 23:00:00	20.9	50.6		65	68.4	20.2	38.3	39.2	42.9	48.7
17	1900-01-18 23:30:00	20.6	50.7		65	68.5	19.7	38.4	39.8	43	50.8
18	1900-01-19	20	50.7		65.1	68.5	19.5	38.5	40.7	43	53.2
18	1900-01-19 00:30:00	19.7	50.8		65.1	68.5	19.3	38.6	41.7	43.1	55.5
18	1900-01-19 01:00:00	19.4	50.8		65.2	68.5	19.2	38.7	43.1	43.2	57.8
18	1900-01-19 01:30:00	20	50.9		65.2	68.6	18.9	38.8	44.7	43.3	59.9
18	1900-01-19 02:00:00	20.4	51		65.3	68.6	18.6	39	46.4	43.5	61.8
18	1900-01-19 02:30:00	20.5	51.1		65.3	68.6	18.4	39.1	48	43.6	63.4
18	1900-01-19 03:00:00	20.4	51.1		65.4	68.7	18.8	39.2	49.7	43.8	64.8
18	1900-01-19 03:30:00	20.8	51.2		65.4	68.7	18.5	39.4	51.2	44	66
18	1900-01-19 04:00:00	20.3	51.3		65.5	68.7	18.2	39.5	52.6	44.3	67
18	1900-01-19 04:30:00	19.9	51.3		65.5	68.7	18.2	39.7	53.8	44.6	67.9
18	1900-01-19 05:00:00	20.1	51.4		65.5	68.8	17.9	39.9	55	44.9	68.8
18	1900-01-19 05:30:00	20.4	51.5		65.6	68.8	17.9	40.1	56	45.2	69.5
18	1900-01-19 06:00:00	21.4	51.5		65.6	68.8	17.7	40.3	57.1	45.5	70.1
18	1900-01-19 06:30:00	21.1	51.6		65.7	68.9	18.1	40.6	58.1	45.8	70.6
18	1900-01-19 07:00:00	22.9	51.7		65.7	68.9	19.5	40.9	59	46.2	70.9
18	1900-01-19 07:30:00	24.1	51.7		65.7	69	20.4	41.1	59.7	46.6	71.2
18	1900-01-19 08:00:00	24	51.8		65.8	69	20.7	41.5	60.4	47	71.5
18	1900-01-19 08:30:00	24	51.9		65.8	69.1	21.4	41.8	61.1	47.4	71.8
18	1900-01-19 09:00:00	24.6	51.9		65.8	69.1	20.6	42.2	61.7	47.8	72
18	1900-01-19 09:30:00	25.4	52		65.8	69.1	20.5	42.6	62.4	48.2	72.2
18	1900-01-19 10:00:00	25.7	52.1		65.8	69.2	21.3	43.1	63	48.7	72.3
18	1900-01-19 10:30:00	25.3	52.1		65.9	69.2	22.6	43.5	63.6	49.1	72.4
18	1900-01-19 11:00:00	25.3	52.2		65.9	69.2	22.7	43.9	64.2	49.6	72.6
18	1900-01-19 11:30:00	26.2	52.3		65.9	69.3	21.7	44.4	64.7	50	72.7
18	1900-01-19 12:00:00	25.9	52.3		65.9	69.3	21.3	44.9	65.2	50.4	72.8
18	1900-01-19 12:30:00	26.3	52.4		66	69.4	21.5	45.3	65.6	50.9	72.9
18	1900-01-19 13:00:00	26.4	52.4		66	69.4	21.2	45.8	66.1	51.3	73
18	1900-01-19 13:30:00	25.9	52.5		66	69.4	21	46.3	66.5	51.7	73
18	1900-01-19 14:00:00	25.4	52.6		66	69.4	21.6	46.9	66.9	52.2	73.1
18	1900-01-19 14:30:00	25.2	52.6		66.1	69.5	21	47.4	67.3	52.6	73.2
18	1900-01-19 15:00:00	24.3	52.6		66.1	69.5	19.7	47.9	67.6	53	73.3
18	1900-01-19 15:30:00	23.5	52.7		66.1	69.5	19.4	48.4	67.9	53.4	73.3
18	1900-01-19 16:00:00	24.7	52.8		66.1	69.5	18.7	49	68.2	53.8	73.4
18	1900-01-19 16:30:00	24.9	52.8		66.2	69.6	18	49.5	68.5	54.3	73.4
18	1900-01-19 17:00:00	24.3	52.9		66.2	69.6	18.3	50	68.8	54.7	73.5
18	1900-01-19 17:30:00	23.7	52.9		66.2	69.6	18.2	50.5	69	55.1	73.5
18	1900-01-19 18:00:00	23	52.9		66.2	69.6	18	51.1	69.2	55.5	73.6
18	1900-01-19 18:30:00	22.1	53		66.3	69.6	17.8	51.6	69.4	55.8	73.6
18	1900-01-19 19:00:00	22.4	53		66.3	69.6	17.8	52.1	69.5	56.2	73.6
18	1900-01-19 19:30:00	21.9	53.1		66.3	69.6	17.4	52.6	69.7	56.6	73.6
18	1900-01-19 20:00:00	21.8	53.1		66.4	69.6	17.6	53.1	69.8	56.9	73.6
18	1900-01-19 20:30:00	20.8	53.2		66.4	69.6	18	53.6	70	57.3	73.7
18	1900-01-19 21:00:00	20.3	53.2		66.4	69.6	18.1	54.1	70.1	57.6	73.7
18	1900-01-19 21:30:00	21.9	53.3		66.5	69.7	18.3	54.5	70.2	57.9	73.7
18	1900-01-19 22:00:00	21.1	53.3		66.5	69.7	18.3	55	70.3	58.3	73.7
18	1900-01-19 22:30:00	21.6	53.4		66.5	69.7	18.7	55.5	70.4	58.6	73.8
18	1900-01-19 23:00:00	21.1	53.4		66.6	69.8	18.8	55.9	70.4	58.9	73.8
18	1900-01-19 23:30:00	20.7	53.5		66.6	69.8	18.9	56.3	70.5	59.1	73.8
19	1900-01-20	20.6	53.5		66.6	69.8	19.1	56.8	70.6	59.4	73.9
19	1900-01-20 00:30:00	21.3	53.6		66.6	69.8	19	57.2	70.6	59.7	73.9
19	1900-01-20 01:00:00	20.1	53.6		66.7	69.8	19.2	57.6	70.7	59.9	73.9
19	1900-01-20 01:30:00	19.8	53.6		66.7	69.9	18.3	58	70.8	60.1	74
19	1900-01-20 02:00:00	21	53.7		66.7	69.9	18.7	58.4	70.8	60.4	74
19	1900-01-20 02:30:00	20.4	53.7		66.7	69.9	19.1	58.8	70.9	60.6	74
19	1900-01-20 03:00:00	19.4	53.8		66.8	69.9	18.7	59.2	71	60.8	74
19	1900-01-20 03:30:00	19.5	53.8		66.8	69.9	18.7	59.5	71	61	74.1
19	1900-01-20 04:00:00	19.5	53.9		66.8	69.9	18	59.9	71.1	61.2	74.1
19	1900-01-20 04:30:00	19.3	53.9		66.8	69.9	17.8	60.3	71.1	61.4	74.1
19	1900-01-20 05:00:00	19.8	54		66.8	70	18	60.6	71.2	61.6	74.1
19	1900-01-20 05:30:00	20.7	54		66.9	70	17.3	61	71.3	61.8	74.2
19	1900-01-20 06:00:00	21.2	54.1		66.9	70	17.5	61.3	71.3	62	74.2
19	1900-01-20 06:30:00	21.8	54.1		66.9	70	17.5	61.7	71.3	62.2	74.2
19	1900-01-20 07:00:00	22.6	54.2		66.9	70.1	17.7	62	71.4	62.4	74.2
19	1900-01-20 07:30:00	22.7	54.2		66.9	70.1	16.9	62.4	71.4	62.6	74.2
19	1900-01-20 08:00:00	22	54.3		66.9	70.1	17.5	62.7	71.4	62.7	74.2
19	1900-01-20 08:30:00	22.6	54.3		67	70.1	18.2	63	71.5	62.9	74.2
19	1900-01-20 09:00:00	23.7	54.4	58.7	67	70.2	18.1	63.3	71.5	63	74.2
19	1900-01-20 09:30:00	23.4	54.4	58.8	67	70.2	18.6	63.6	71.6	63.1	74.2
19	1900-01-20 10:00:00	23.5	54.5	58.9	67	70.2	18.1	63.9	71.6	63.3	74.2
19	1900-01-20 10:30:00	24.6	54.5	58.9	67	70.2	19.4	64.1	71.6	63.4	74.2
19	1900-01-20 11:00:00	24.4	54.6	59	67	70.3	20.4	65.6	71.8	64.1	74.3
19	1900-01-20 11:30:00	23.8	54.6	59	67	70.3	19.5	65.8	71.9	64.2	74.3
19	1900-01-20 12:00:00	25.3	54.6	59.1	67	70.3	18.9	66	71.9	64.3	74.3
19	1900-01-20 12:30:00	24	54.7	59.1	67	70.4	18	66.2	72	64.4	74.3
19	1900-01-20 13:00:00	24.9	54.7	59.2	67	70.3	17.3	66.5	72	64.5	74.3
19	1900-01-20 13:30:00	25	54.8	59.2	67.1	70.4	16.7	66.7	72	64.6	74.3
19	1900-01-20 14:00:00	24.7	54.8	59.2	67.1	70.4	16.3	67	72	64.8	74.3
19	1900-01-20 14:30:00	24.3	54.9	59.3	67.1	70.5	15.8	67.2	72	64.9	74.3
19	1900-01-20 15:00:00	25.6	54.9	59.3	67.1	70.5	15.4	67.5	72	65	74.3
19	1900-01-20 15:30:00	24.1	54.9	59.4	67.1	70.5	15.5	67.7	72.1	65.1	74.2
19	1900-01-20 16:00:00	24.3	55	59.4	67.1	70.5	15.4	67.9	72.1	65.2	74.2
19	1900-01-20 16:30:00	24.3	55	59.5	67.1	70.5	15.3	68.1	72.1	65.3	74.2
19	1900-01-20 17:00:00	22.8	55	59.5	67.1	70.5	15.3	68.3	72.1	65.4	74.2
19	1900-01-20 17:30:00	22.5	55.1	59.5	67.2	70.5	15.4	68.5	72.1	65.5	74.1
19	1900-01-20 18:00:00	21.7	55.1	59.6	67.2	70.6	15.3	68.7	72.1	65.6	74.1
19	1900-01-20 18:30:00	20.6	55.1	59.6	67.2	70.6	15.1	69	72.1	65.7	74.1
19	1900-01-20 19:00:00	20.5	55.2	59.7	67.2	70.6	15.2	69.1	72.1	65.8	74.1
19	1900-01-20 19:30:00	19.6	55.2	59.7	67.3	70.6	15.2	69.3	72.1	65.9	74.1
19	1900-01-20 20:00:00	20.3	55.2	59.8	67.3	70.6	15.9	69.5	72.1	66	74
19	1900-01-20 20:30:00	20.1	55.2	59.8	67.3	70.6	16.6	69.6	72.1	66	74
19	1900-01-20 21:00:00	19.4	55.3	59.9	67.3	70.6	16.8	69.8	72.1	66.1	74
19	1900-01-20 21:30:00	20	55.3	59.9	67.3	70.6	16.5	70	72.1	66.2	74
19	1900-01-20 22:00:00	19.9	55.4	60	67.3	70.6	16.3	70.1	72.1	66.2	74
19	1900-01-20 22:30:00	20.1	55.4	60	67.4	70.6	16.1	70.3	72.1	66.3	74
19	1900-01-20 23:00:00	19.7	55.4	60	67.4	70.6	16.2	70.4	72.1	66.4	74
19	1900-01-20 23:30:00	18.8	55.5	60.1	67.4	70.7	16.2	70.6	72.1	66.5	74
20	1900-01-21	19.6	55.5	60.1	67.4	70.7	15.7	70.7	72.1	66.5	74
20	1900-01-21 00:30:00	19.4	55.5	60.2	67.4	70.7	15.8	70.8	72.2	66.6	74
20	1900-01-21 01:00:00	19.5	55.6	60.2	67.4	70.7	15.7	71	72.2	66.6	74
20	1900-01-21 01:30:00	19.1	55.6	60.3	67.5	70.7	15.7	71.1	72.2	66.7	74
20	1900-01-21 02:00:00	18.9	55.6	60.3	67.5	70.7	15.8	71.2	72.2	66.8	74
20	1900-01-21 02:30:00	18.2	55.7	60.4	67.5	70.7	15.6	71.3	72.2	66.8	74
20	1900-01-21 03:00:00	17.7	55.7	60.4	67.5	70.8	16	71.4	72.2	66.9	74
20	1900-01-21 03:30:00	18.1	55.8	60.5	67.5	70.8	16	71.5	72.2	67	74
20	1900-01-21 04:00:00	18.1	55.8	60.5	67.5	70.8	16.4	71.6	72.2	67	74
20	1900-01-21 04:30:00	18.2	55.8	60.6	67.5	70.8	16.5	71.6	72.2	67.1	74
20	1900-01-21 05:00:00	19.3	55.9	60.6	67.5	70.8	17	71.7	72.2	67.1	74
20	1900-01-21 05:30:00	20	55.9	60.7	67.5	70.9	18.2	71.7	72.3	67.1	74
20	1900-01-21 06:00:00	20.3	55.9	60.7	67.6	70.9	18.4	71.7	72.3	67.2	74.1
20	1900-01-21 06:30:00	20.6	56	60.8	67.6	70.9	18.5	71.8	72.3	67.2	74.1
20	1900-01-21 07:00:00	21	56	60.8	67.6	71	18.8	71.8	72.3	67.2	74.1
20	1900-01-21 07:30:00	23.2	56.1	60.8	67.6	71	19.6	71.8	72.3	67.2	74.1
20	1900-01-21 08:00:00	22.3	56.1	60.9	67.6	71	18.9	71.9	72.4	67.2	74.1
20	1900-01-21 08:30:00	22.7	56.2	60.9	67.6	71.1	20.4	71.9	72.4	67.3	74.1
20	1900-01-21 09:00:00	22.2	56.2	61	67.6	71.1	21.3	71.9	72.5	67.3	74.2
20	1900-01-21 09:30:00	22.2	56.2	61	67.6	71.1	21.6	71.9	72.5	67.3	74.2
20	1900-01-21 10:00:00	21.6	56.2	61	67.6	71.1	22.1	71.9	72.5	67.3	74.2
20	1900-01-21 10:30:00	22.6	56.3	61.1	67.6	71.1	21	72	72.6	67.3	74.2
20	1900-01-21 11:00:00	22.5	56.3	61.1	67.6	71.1	21.5	72	72.6	67.4	74.3
20	1900-01-21 11:30:00	21.7	56.3	61.2	67.6	71.2	21.8	72	72.6	67.4	74.3
20	1900-01-21 12:00:00	22.8	56.4	61.2	67.6	71.2	21.3	72.1	72.6	67.4	74.3
20	1900-01-21 12:30:00	22.8	56.4	61.2	67.6	71.2	20.7	72.2	72.7	67.5	74.3
20	1900-01-21 13:00:00	22.3	56.4	61.3	67.6	71.2	20.7	72.2	72.7	67.5	74.3
20	1900-01-21 13:30:00	22.5	56.5	61.3	67.6	71.2	20.1	72.3	72.7	67.6	74.3
20	1900-01-21 14:00:00	21.6	56.5	61.4	67.6	71.2	19.5	72.4	72.7	67.6	74.3
20	1900-01-21 14:30:00	21.6	56.5	61.4	67.6	71.3	19.5	72.4	72.7	67.7	74.3
20	1900-01-21 15:00:00	21.8	56.6	61.5	67.6	71.3	18.4	72.5	72.8	67.8	74.2
20	1900-01-21 15:30:00	21.3	56.6	61.5	67.6	71.3	17.8	72.6	72.8	67.8	74.2
20	1900-01-21 16:00:00	21.3	56.6	61.5	67.6	71.3	17.3	72.7	72.8	67.9	74.2
20	1900-01-21 16:30:00	21	56.7	61.6	67.6	71.3	17.6	72.8	72.8	68	74.2
20	1900-01-21 17:00:00	21	56.7	61.6	67.6	71.3	16.7	72.8	72.8	68.1	74.1
20	1900-01-21 17:30:00	20.4	56.7	61.7	67.7	71.3	17	72.9	72.8	68.2	74.1
20	1900-01-21 18:00:00	19.9	56.7	61.7	67.7	71.3	17	73	72.8	68.2	74.1
20	1900-01-21 18:30:00	19.6	56.8	61.7	67.7	71.3	17.3	73	72.8	68.3	74.1
20	1900-01-21 19:00:00	19.6	56.8	61.8	67.7	71.3	17.3	73.1	72.8	68.3	74
20	1900-01-21 19:30:00	19.2	56.8	61.8	67.7	71.3	17.4	73.1	72.8	68.4	74
20	1900-01-21 20:00:00	19	56.9	61.9	67.7	71.3	17	73.2	72.7	68.5	74
20	1900-01-21 20:30:00	19.1	56.9	61.9	67.7	71.3	17	73.2	72.8	68.5	74
20	1900-01-21 21:00:00	18.6	56.9	61.9	67.8	71.4	17.5	73.3	72.7	68.6	74
20	1900-01-21 21:30:00	18.9	56.9	62	67.8	71.4	17.3	73.3	72.7	68.6	74
20	1900-01-21 22:00:00	18.1	57	62	67.8	71.4	17.2	73.4	72.8	68.7	74
20	1900-01-21 22:30:00	18.5	57	62	67.8	71.4	16.7	73.4	72.7	68.7	73.9
20	1900-01-21 23:00:00	18.3	57	62.1	67.8	71.4	16.5	73.4	72.8	68.8	73.9
20	1900-01-21 23:30:00	18	57	62.1	67.8	71.4	16.5	73.5	72.8	68.8	73.9
21	1900-01-22	17.9	57.1	62.2	67.8	71.4	16.4	73.5	72.8	68.9	73.9
21	1900-01-22 00:30:00	18.1	57.1	62.2	67.8	71.4	16.8	73.5	72.8	68.9	73.9
21	1900-01-22 01:00:00	18	57.1	62.3	67.8	71.5	16	73.6	72.8	69	73.9
21	1900-01-22 01:30:00	17.6	57.2	62.3	67.8	71.5	16.6	73.6	72.8	69	73.9
21	1900-01-22 02:00:00	17.6	57.2	62.3	67.8	71.5	16.7	73.6	72.8	69.1	73.9
21	1900-01-22 02:30:00	16.8	57.2	62.4	67.8	71.5	16.7	73.7	72.8	69.1	73.8
21	1900-01-22 03:00:00	17.3	57.3	62.4	67.8	71.5	17.2	73.7	72.8	69.1	73.8
21	1900-01-22 03:30:00	16.8	57.3	62.5	67.8	71.5	17.4	73.7	72.8	69.1	73.8
21	1900-01-22 04:00:00	17	57.3	62.5	67.9	71.6	17.9	73.7	72.8	69.2	73.9
21	1900-01-22 04:30:00	17.5	57.3	62.5	67.9	71.6	19	73.7	72.8	69.2	73.9
21	1900-01-22 05:00:00	17.4	57.4	62.6	67.9	71.6	19.4	73.7	72.9	69.2	73.9
21	1900-01-22 05:30:00	17.5	57.4	62.6	67.9	71.6	20.2	73.7	72.9	69.2	73.9
21	1900-01-22 06:00:00	17.6	57.4	62.7	67.9	71.6	20.5	73.8	72.9	69.2	73.9
21	1900-01-22 06:30:00	18	57.5	62.7	67.9	71.7	22	73.7	73	69.2	73.9
21	1900-01-22 07:00:00	18.3	57.5	62.8	67.9	71.7	22.8	73.7	73	69.2	74
21	1900-01-22 07:30:00	18.7	57.5	62.8	67.9	71.7	22.4	73.7	73	69.2	74
21	1900-01-22 08:00:00	18.8	57.6	62.9	67.9	71.8	22.4	73.7	73	69.2	74
21	1900-01-22 08:30:00	20.9	57.6	62.9	67.9	71.8	22.3	73.7	73.1	69.2	74
21	1900-01-22 09:00:00	20.1	57.6	62.9	67.9	71.8	22.4	73.7	73.1	69.2	74
21	1900-01-22 09:30:00	20.2	57.7	63	67.9	71.8	22.7	73.8	73.1	69.2	74
21	1900-01-22 10:00:00	21.5	57.7	63	67.9	71.9	22.2	73.8	73.1	69.3	74
21	1900-01-22 10:30:00	21.8	57.7	63	67.8	71.9	23.3	73.8	73.2	69.3	74
21	1900-01-22 11:00:00	22.2	57.8	63.1	67.8	71.9	22.3	73.8	73.2	69.3	74
21	1900-01-22 11:30:00	21.9	57.8	63.1	67.8	72	22.9	73.8	73.2	69.3	74
21	1900-01-22 12:00:00	22.3	57.8	63.1	67.9	72	22.4	73.8	73.2	69.4	74.1
21	1900-01-22 12:30:00	22.5	57.8	63.2	67.8	72	21.7	73.8	73.2	69.4	74
21	1900-01-22 13:00:00	22.5	57.8	63.2	67.8	72	20.6	73.8	73.2	69.5	74
21	1900-01-22 13:30:00	22.5	57.9	63.2	67.8	72	20.2	73.9	73.2	69.5	74
21	1900-01-22 14:00:00	23.1	57.9	63.3	67.8	72.1	20.5	73.9	73.2	69.5	74
21	1900-01-22 14:30:00	23.1	57.9	63.3	67.8	72.1	20.3	73.9	73.2	69.6	74
21	1900-01-22 15:00:00	23	58	63.3	67.8	72.1	20	74	73.2	69.6	74
21	1900-01-22 15:30:00	23.1	58	63.4	67.8	72.1	18.4	74	73.2	69.7	73.9
21	1900-01-22 16:00:00	23.3	58	63.4	67.8	72.1	18.6	74	73.2	69.7	73.9
21	1900-01-22 16:30:00	23.4	58	63.4	67.8	72.1	18.9	74	73.2	69.8	73.9
21	1900-01-22 17:00:00	23.2	58	63.5	67.8	72.1	18.9	74.1	73.2	69.8	73.8
21	1900-01-22 17:30:00	22.6	58	63.5	67.8	72.1	18.9	74.1	73.2	69.9	73.8
21	1900-01-22 18:00:00	22.2	58	63.5	67.8	72.1	18.5	74.1	73.2	69.9	73.8
21	1900-01-22 18:30:00	21.4	58.1	63.5	67.9	72.1	18.5	74.2	73.2	70	73.8
21	1900-01-22 19:00:00	19.6	58.1	63.6	67.9	72.1	18.7	74.2	73.2	70	73.8
21	1900-01-22 19:30:00	20.4	58.1	63.6	67.9	72.1	18.3	74.2	73.2	70	73.7
21	1900-01-22 20:00:00	19.4	58.1	63.6	67.9	72.1	18.7	74.2	73.2	70.1	73.7
21	1900-01-22 20:30:00	19.1	58.1	63.6	67.9	72.1	18.9	74.3	73.2	70.1	73.7
21	1900-01-22 21:00:00	18.7	58.1	63.7	67.9	72.1	18.3	74.3	73.2	70.1	73.6
21	1900-01-22 21:30:00	19.1	58.1	63.7	67.9	72.1	18.6	74.3	73.2	70.2	73.6
21	1900-01-22 22:00:00	18.8	58.2	63.7	67.9	72.1	17.9	74.3	73.2	70.2	73.6
21	1900-01-22 22:30:00	18.2	58.2	63.7	67.9	72.1	17.8	74.3	73.2	70.2	73.6
21	1900-01-22 23:00:00	18.2	58.2	63.8	67.9	72.1	17.7	74.3	73.2	70.3	73.6
21	1900-01-22 23:30:00	17.8	58.2	63.8	68	72.1	18	74.3	73.2	70.3	73.6
22	1900-01-23	18.2	58.2	63.8	68	72.1	17.9	74.3	73.2	70.3	73.5
22	1900-01-23 00:30:00	18.5	58.3	63.8	68	72.2	17.8	74.4	73.2	70.3	73.5
22	1900-01-23 01:00:00	18.6	58.3	63.9	68	72.2	17.8	74.4	73.2	70.4	73.5
22	1900-01-23 01:30:00	18.4	58.3	63.9	68	72.2	17.9	74.4	73.2	70.4	73.5
22	1900-01-23 02:00:00	18.2	58.3	63.9	68	72.2	18	74.4	73.2	70.4	73.5
22	1900-01-23 02:30:00	17.7	58.3	64	68	72.2	18.5	74.4	73.2	70.4	73.5
22	1900-01-23 03:00:00	17.3	58.3	64	68	72.2	18.7	74.4	73.2	70.4	73.5
22	1900-01-23 03:30:00	16.5	58.4	64	68	72.2	19.3	74.4	73.2	70.4	73.5
22	1900-01-23 04:00:00	16.9	58.4	64	68	72.2	20.5	74.3	73.2	70.4	73.5
22	1900-01-23 04:30:00	16.3	58.4	64.1	68	72.2	20.5	74.3	73.2	70.4	73.5
22	1900-01-23 05:00:00	16.3	58.4	64.1	68	72.3	20.4	74.3	73.2	70.4	73.5
22	1900-01-23 05:30:00	17.3	58.5	64.1	68	72.4	20.2	74.3	73.2	70.4	73.5
22	1900-01-23 06:00:00	19	58.5	64.2	68	72.4	20.5	74.3	73.3	70.4	73.5
22	1900-01-23 06:30:00	19.3	58.5	64.2	68	72.4	20.1	74.3	73.3	70.4	73.5
22	1900-01-23 07:00:00	19.9	58.5	64.3	68	72.4	21.7	74.3	73.3	70.4	73.5
22	1900-01-23 07:30:00	19.7	58.5	64.3	68	72.5	21	74.3	73.3	70.4	73.5
22	1900-01-23 08:00:00	20.4	58.6	64.3	68	72.5	21.2	74.3	73.3	70.4	73.5
22	1900-01-23 08:30:00	19.7	58.6	64.3	68	72.5	21.2	74.3	73.3	70.5	73.5
22	1900-01-23 09:00:00	20.7	58.6	64.4	67.9	72.5	20.7	74.3	73.3	70.5	73.5
22	1900-01-23 09:30:00	21.4	58.7	64.4	67.9	72.6	19.5	74.3	73.4	70.5	73.5
22	1900-01-23 10:00:00	21.2	58.7	64.4	67.9	72.6	20.1	74.3	73.4	70.5	73.5
22	1900-01-23 10:30:00	21.6	58.7	64.4	67.9	72.6	21	74.3	73.4	70.5	73.5
22	1900-01-23 11:00:00	22.4	58.7	64.5	67.9	72.6	21.3	74.3	73.4	70.5	73.5
22	1900-01-23 11:30:00	23.4	58.7	64.5	67.9	72.7	20.7	74.2	73.4	70.5	73.5
22	1900-01-23 12:00:00	22.8	58.7	64.5	67.9	72.7	22.1	74.2	73.4	70.5	73.5
22	1900-01-23 12:30:00	24	58.8	64.5	67.9	72.7	18.5	74.2	73.4	70.6	73.5
22	1900-01-23 13:00:00	24.5	58.8	64.6	67.9	72.7	17.2	74.2	73.4	70.6	73.6
22	1900-01-23 13:30:00	25	58.8	64.6	67.8	72.7	19.5	74.2	73.4	70.6	73.5
22	1900-01-23 14:00:00	24.9	58.8	64.6	67.8	72.7	19.6	74.2	73.4	70.6	73.5
22	1900-01-23 14:30:00	24.4	58.8	64.6	67.8	72.7	18.8	74.2	73.4	70.7	73.4
22	1900-01-23 15:00:00	26	58.8	64.6	67.8	72.8	18.5	74.2	73.4	70.7	73.4
22	1900-01-23 15:30:00	25.7	58.8	64.7	67.8	72.8	18.1	74.2	73.4	70.7	73.4
22	1900-01-23 16:00:00	25	58.8	64.7	67.8	72.7	18.3	74.2	73.4	70.8	73.4
22	1900-01-23 16:30:00	23.6	58.9	64.7	67.8	72.7	18.1	74.2	73.4	70.8	73.4
22	1900-01-23 17:00:00	23.5	58.9	64.7	67.8	72.7	18.2	74.2	73.4	70.9	73.4
22	1900-01-23 17:30:00	22.5	58.9	64.7	67.8	72.7	18	74.2	73.4	70.9	73.3
22	1900-01-23 18:00:00	22.2	58.9	64.7	67.8	72.7	17.6	74.2	73.4	70.9	73.3
22	1900-01-23 18:30:00	21.8	58.9	64.7	67.8	72.7	17.5	74.2	73.4	71	73.3
22	1900-01-23 19:00:00	20.8	58.9	64.7	67.8	72.7	17	74.2	73.4	71	73.3
22	1900-01-23 19:30:00	19.6	58.9	64.8	67.8	72.7	16.8	74.2	73.4	71	73.2
22	1900-01-23 20:00:00	19.3	58.9	64.8	67.8	72.7	16.5	74.2	73.4	71.1	73.2
22	1900-01-23 20:30:00	19	58.9	64.8	67.8	72.7	16.3	74.2	73.4	71.1	73.2
22	1900-01-23 21:00:00	18.8	58.9	64.8	67.8	72.7	16.3	74.2	73.4	71.1	73.2
22	1900-01-23 21:30:00	17	58.9	64.8	67.9	72.7	16.7	74.2	73.4	71.1	73.1
22	1900-01-23 22:00:00	18.1	58.9	64.8	67.9	72.7	16.1	74.2	73.4	71.1	73.1
22	1900-01-23 22:30:00	17.9	58.9	64.8	67.9	72.7	16.4	74.2	73.4	71.2	73.1
22	1900-01-23 23:00:00	16.9	58.9	64.9	67.9	72.7	16.3	74.2	73.4	71.2	73.1
22	1900-01-23 23:30:00	16.9	58.9	64.9	67.9	72.7	16.7	74.2	73.4	71.2	73
23	1900-01-24	16.6	58.9	64.9	67.9	72.7	16.7	74.2	73.4	71.2	73
23	1900-01-24 00:30:00	15.7	58.9	64.9	67.9	72.7	16.7	74.2	73.4	71.2	73
23	1900-01-24 01:00:00	15.8	58.9	64.9	67.9	72.7	16.7	74.2	73.4	71.2	73
23	1900-01-24 01:30:00	15.1	58.9	65	67.9	72.7	16.9	74.2	73.4	71.2	73
23	1900-01-24 02:00:00	15.8	58.9	65	67.9	72.7	17	74.2	73.4	71.2	73
23	1900-01-24 02:30:00	14.4	58.9	65	67.9	72.7	17.1	74.1	73.4	71.3	73
23	1900-01-24 03:00:00	14.1	58.9	65.1	67.9	72.8	17.5	74.1	73.4	71.3	72.9
23	1900-01-24 03:30:00	15.5	59	65.1	67.9	72.8	17.6	74.1	73.4	71.3	72.9
23	1900-01-24 04:00:00	15.3	59	65.1	67.9	72.8	17.2	74.1	73.4	71.3	72.9
23	1900-01-24 04:30:00	15.1	59	65.1	67.9	72.8	17.3	74.1	73.4	71.3	72.9
23	1900-01-24 05:00:00	16	59	65.2	67.9	72.9	17.9	74.1	73.4	71.3	72.9
23	1900-01-24 05:30:00	17.2	59	65.2	67.9	72.9	18.5	74.1	73.4	71.3	72.9
23	1900-01-24 06:00:00	18.1	59.1	65.2	67.9	73	19.7	74	73.4	71.2	72.9
23	1900-01-24 06:30:00	19.5	59.1	65.2	67.9	73	20.5	74	73.4	71.2	73
23	1900-01-24 07:00:00	19.8	59.1	65.2	67.9	73	20.9	74	73.5	71.2	73
23	1900-01-24 07:30:00	20.7	59.1	65.3	67.9	73.1	22.3	74	73.5	71.2	73
23	1900-01-24 08:00:00	24	59.1	65.3	67.8	73.1	23.6	73.9	73.5	71.1	73
23	1900-01-24 08:30:00	21.8	59.2	65.3	67.8	73.1	24.1	73.9	73.5	71.1	73.1
23	1900-01-24 09:00:00	22	59.2	65.3	67.8	73.2	23.6	73.9	73.5	71.1	73.1
23	1900-01-24 09:30:00	23.3	59.2	65.3	67.8	73.2	23.1	73.8	73.6	71.1	73.1
23	1900-01-24 10:00:00	23.8	59.2	65.3	67.7	73.2	23.2	73.8	73.6	71.1	73.1
23	1900-01-24 10:30:00	23.6	59.2	65.4	67.7	73.2	22.9	73.8	73.6	71.1	73.1
23	1900-01-24 11:00:00	24.3	59.2	65.4	67.7	73.2	22.7	73.8	73.6	71.1	73.1
23	1900-01-24 11:30:00	24.1	59.2	65.4	67.7	73.2	21.9	73.8	73.6	71.1	73.1
23	1900-01-24 12:00:00	25.3	59.2	65.4	67.7	73.2	22.2	73.8	73.6	71.1	73.1
23	1900-01-24 12:30:00	25.4	59.3	65.4	67.7	73.2	21.3	73.7	73.6	71.1	73.1
23	1900-01-24 13:00:00	25.4	59.3	65.4	67.7	73.2	21.3	73.7	73.6	71.1	73.2
23	1900-01-24 13:30:00	25.7	59.3	65.4	67.6	73.2	20.8	73.7	73.6	71.2	73.1
23	1900-01-24 14:00:00	26.9	59.3	65.4	67.6	73.2	20.6	73.7	73.6	71.2	73.1
23	1900-01-24 14:30:00	27.3	59.3	65.4	67.6	73.2	20.5	73.7	73.6	71.2	73.1
23	1900-01-24 15:00:00	26.2	59.3	65.4	67.6	73.2	20.8	73.7	73.6	71.2	73.1
23	1900-01-24 15:30:00	27.1	59.3	65.4	67.6	73.2	19.9	73.7	73.6	71.2	73.1
23	1900-01-24 16:00:00	27.1	59.3	65.5	67.6	73.2	19.3	73.7	73.6	71.3	73.1
23	1900-01-24 16:30:00	26.9	59.3	65.5	67.6	73.2	18.9	73.6	73.6	71.3	73
23	1900-01-24 17:00:00	24.7	59.3	65.5	67.6	73.2	18.9	73.6	73.6	71.3	73
23	1900-01-24 17:30:00	23.8	59.2	65.5	67.6	73.1	18.7	73.6	73.5	71.3	73
23	1900-01-24 18:00:00	22.8	59.2	65.5	67.6	73.1	18.9	73.6	73.5	71.4	73
23	1900-01-24 18:30:00	22.6	59.2	65.5	67.6	73.1	18.5	73.6	73.5	71.4	72.9
23	1900-01-24 19:00:00	21.6	59.2	65.5	67.6	73.1	19	73.6	73.5	71.4	72.9
23	1900-01-24 19:30:00	21.6	59.2	65.5	67.6	73.1	18.1	73.6	73.5	71.4	72.9
23	1900-01-24 20:00:00	20.1	59.2	65.5	67.6	73.1	18.7	73.6	73.5	71.4	72.8
23	1900-01-24 20:30:00	19.6	59.2	65.5	67.6	73.1	18.5	73.5	73.5	71.5	72.8
23	1900-01-24 21:00:00	19.5	59.2	65.5	67.6	73.1	18.4	73.5	73.5	71.5	72.8
23	1900-01-24 21:30:00	18.5	59.2	65.5	67.6	73.1	18.4	73.5	73.5	71.5	72.7
23	1900-01-24 22:00:00	17.8	59.2	65.5	67.6	73.1	17.7	73.5	73.5	71.5	72.7
23	1900-01-24 22:30:00	16.3	59.2	65.5	67.6	73.1	17.7	73.5	73.4	71.5	72.7
23	1900-01-24 23:00:00	17.9	59.2	65.6	67.6	73.1	17.6	73.4	73.4	71.5	72.7
23	1900-01-24 23:30:00	17.3	59.2	65.6	67.6	73.1	17.4	73.4	73.5	71.5	72.6
24	1900-01-25	18.1	59.2	65.6	67.6	73.1	17.8	73.4	73.4	71.6	72.6
24	1900-01-25 00:30:00	17.5	59.2	65.6	67.6	73.1	17.7	73.4	73.4	71.6	72.6
24	1900-01-25 01:00:00	17.7	59.2	65.6	67.7	73.1	17.5	73.4	73.4	71.6	72.6
24	1900-01-25 01:30:00	16.2	59.2	65.6	67.6	73.1	17.3	73.4	73.4	71.6	72.6
24	1900-01-25 02:00:00	16.5	59.2	65.7	67.6	73.1	17.6	73.3	73.4	71.6	72.6
24	1900-01-25 02:30:00	15.5	59.2	65.7	67.6	73.1	17.5	73.3	73.4	71.6	72.5
24	1900-01-25 03:00:00	16	59.2	65.7	67.6	73.1	17.9	73.3	73.4	71.6	72.5
24	1900-01-25 03:30:00	14.9	59.2	65.7	67.6	73.1	18.2	73.3	73.4	71.6	72.5
24	1900-01-25 04:00:00	15.3	59.2	65.7	67.7	73.1	18.5	73.3	73.4	71.7	72.5
24	1900-01-25 04:30:00	15.3	59.2	65.7	67.6	73.1	18.5	73.2	73.4	71.7	72.5
24	1900-01-25 05:00:00	16	59.2	65.8	67.6	73.2	18.7	73.2	73.4	71.7	72.5
24	1900-01-25 05:30:00	16.1	59.3	65.8	67.6	73.2	19.2	73.2	73.4	71.7	72.5
24	1900-01-25 06:00:00	17.7	59.3	65.8	67.6	73.2	19.6	73.2	73.4	71.7	72.5
24	1900-01-25 06:30:00	17.6	59.3	65.8	67.6	73.2	19.6	73.1	73.4	71.7	72.5
24	1900-01-25 07:00:00	19.9	59.3	65.8	67.6	73.3	20.4	73.1	73.4	71.7	72.5
24	1900-01-25 07:30:00	22.1	59.3	65.8	67.6	73.3	20.7	73.1	73.4	71.7	72.5
24	1900-01-25 08:00:00	22	59.3	65.9	67.5	73.3	21.3	73	73.5	71.7	72.5
24	1900-01-25 08:30:00	22.8	59.3	65.9	67.5	73.3	21.7	73	73.5	71.7	72.5
24	1900-01-25 09:00:00	23.9	59.3	65.9	67.5	73.4	21.5	73	73.5	71.7	72.6
24	1900-01-25 09:30:00	24.4	59.3	65.9	67.5	73.4	22	73	73.5	71.6	72.6
24	1900-01-25 10:00:00	25.2	59.4	65.9	67.4	73.4	23.9	73	73.5	71.6	72.6
24	1900-01-25 10:30:00	25.6	59.4	65.9	67.4	73.4	24.1	72.9	73.5	71.6	72.6
24	1900-01-25 11:00:00	26	59.4	65.9	67.4	73.4	23.8	72.9	73.5	71.6	72.6
24	1900-01-25 11:30:00	25.9	59.4	65.9	67.4	73.4	23	72.9	73.5	71.6	72.6
24	1900-01-25 12:00:00	26.3	59.4	65.9	67.4	73.4	23.4	72.9	73.5	71.6	72.6
24	1900-01-25 12:30:00	26.4	59.4	65.9	67.3	73.4	23.1	72.8	73.5	71.6	72.6
24	1900-01-25 13:00:00	26.6	59.4	65.9	67.3	73.4	23	72.8	73.5	71.6	72.6
24	1900-01-25 13:30:00	26.6	59.4	65.9	67.3	73.4	22.6	72.8	73.5	71.7	72.6
24	1900-01-25 14:00:00	26.3	59.4	65.9	67.3	73.4	22.3	72.8	73.5	71.7	72.6
24	1900-01-25 14:30:00	26.8	59.4	65.9	67.3	73.4	20.4	72.8	73.5	71.7	72.6
24	1900-01-25 15:00:00	27	59.4	65.9	67.3	73.4	20.2	72.7	73.5	71.7	72.6
24	1900-01-25 15:30:00	26.7	59.4	65.9	67.3	73.4	20.3	72.7	73.5	71.7	72.6
24	1900-01-25 16:00:00	27.3	59.4	65.9	67.2	73.4	19.2	72.7	73.5	71.7	72.6
24	1900-01-25 16:30:00	26.1	59.3	65.9	67.2	73.4	19.4	72.7	73.5	71.8	72.6
24	1900-01-25 17:00:00	26.3	59.3	65.9	67.2	73.4	18.9	72.6	73.5	71.8	72.6
24	1900-01-25 17:30:00	25.6	59.3	65.9	67.2	73.3	19	72.6	73.5	71.8	72.5
24	1900-01-25 18:00:00	23.5	59.3	65.9	67.2	73.3	19.2	72.6	73.5	71.8	72.5
24	1900-01-25 18:30:00	21.4	59.3	65.9	67.2	73.3	19.2	72.6	73.5	71.9	72.5
24	1900-01-25 19:00:00	21.7	59.3	66	67.2	73.2	19.3	72.6	73.5	71.9	72.5
24	1900-01-25 19:30:00	20.2	59.3	65.9	67.2	73.2	19.5	72.5	73.4	71.9	72.4
24	1900-01-25 20:00:00	19.2	59.2	66	67.2	73.2	19.6	72.5	73.4	71.9	72.4
24	1900-01-25 20:30:00	19.7	59.2	66	67.2	73.1	18.9	72.5	73.4	71.9	72.4
24	1900-01-25 21:00:00	19.7	59.2	66	67.2	73.1	19.3	72.5	73.4	71.9	72.4
24	1900-01-25 21:30:00	19.5	59.2	66	67.2	73.1	19.3	72.5	73.4	71.9	72.3
24	1900-01-25 22:00:00	19.4	59.2	66	67.2	73.1	18.6	72.4	73.4	71.9	72.3
24	1900-01-25 22:30:00	19.3	59.2	66	67.2	73.1	19	72.4	73.4	72	72.3
24	1900-01-25 23:00:00	19.3	59.2	66	67.2	73.1	17.8	72.4	73.4	72	72.3
24	1900-01-25 23:30:00	18.7	59.2	66	67.2	73.1	17.6	72.4	73.4	72	72.2
25	1900-01-26	19.2	59.2	66	67.2	73.1	18.2	72.3	73.4	72	72.2
25	1900-01-26 00:30:00	18.9	59.2	66	67.2	73.1	17.8	72.3	73.4	72	72.2
25	1900-01-26 01:00:00	18.3	59.2	66.1	67.2	73.1	17.9	72.3	73.4	72	72.2
25	1900-01-26 01:30:00	18.5	59.2	66.1	67.2	73.2	18	72.3	73.4	72	72.2
25	1900-01-26 02:00:00	18.1	59.2	66.1	67.2	73.2	18	72.3	73.4	72	72.2
25	1900-01-26 02:30:00	18.5	59.2	66.1	67.2	73.2	18.1	72.2	73.4	72	72.2
25	1900-01-26 03:00:00	18.6	59.2	66.1	67.2	73.2	18.3	72.2	73.4	72	72.1
25	1900-01-26 03:30:00	18.4	59.2	66.1	67.2	73.2	18.5	72.2	73.4	72	72.1
25	1900-01-26 04:00:00	18	59.2	66.1	67.2	73.2	19.3	72.2	73.4	72	72.1
25	1900-01-26 04:30:00	18.6	59.2	66.2	67.2	73.2	18.4	72.1	73.4	72	72.1
25	1900-01-26 05:00:00	18.9	59.2	66.2	67.2	73.2	18.6	72.1	73.4	72	72.1
25	1900-01-26 05:30:00	19.4	59.2	66.2	67.2	73.2	18.9	72.1	73.4	72.1	72.1
25	1900-01-26 06:00:00	20.6	59.2	66.2	67.1	73.2	18.6	72.1	73.4	72.1	72.1
25	1900-01-26 06:30:00	20.7	59.2	66.2	67.1	73.3	19.4	72	73.4	72.1	72.1
25	1900-01-26 07:00:00	20.7	59.2	66.2	67.1	73.3	19.3	72	73.4	72.1	72.1
25	1900-01-26 07:30:00	21.8	59.2	66.2	67.1	73.3	20.3	72	73.4	72.1	72.1
25	1900-01-26 08:00:00	23.6	59.2	66.2	67.1	73.3	20.3	72	73.4	72.1	72.1
25	1900-01-26 08:30:00	23.2	59.3	66.2	67	73.3	22.3	71.9	73.4	72	72.1
25	1900-01-26 09:00:00	23.3	59.2	66.2	67	73.3	22.5	71.9	73.4	72	72.1
25	1900-01-26 09:30:00	24.2	59.3	66.2	67	73.4	21.6	71.9	73.4	72	72.1
25	1900-01-26 10:00:00	25	59.3	66.2	67	73.4	21.4	71.9	73.4	72	72.1
25	1900-01-26 10:30:00	23.7	59.2	66.2	67	73.3	22	71.8	73.4	72	72.1
25	1900-01-26 11:00:00	23.6	59.2	66.3	67	73.4	22.7	71.8	73.4	72	72.1
25	1900-01-26 11:30:00	23.8	59.2	66.3	66.9	73.4	22.1	71.8	73.4	72	72.2
25	1900-01-26 12:00:00	24.3	59.2	66.3	66.9	73.4	21.6	71.8	73.4	72	72.1
25	1900-01-26 12:30:00	24.6	59.2	66.3	66.9	73.4	20.7	71.7	73.4	72	72.1
25	1900-01-26 13:00:00	24.3	59.2	66.3	66.9	73.4	21.1	71.7	73.4	72	72.1
25	1900-01-26 13:30:00	23.5	59.2	66.3	66.9	73.4	20.2	71.7	73.4	72.1	72.1
25	1900-01-26 14:00:00	23.5	59.2	66.3	66.9	73.4	19.4	71.7	73.4	72	72.1
25	1900-01-26 14:30:00	23.8	59.2	66.3	66.8	73.4	19.4	71.6	73.4	72.1	72.1
25	1900-01-26 15:00:00	23.1	59.2	66.3	66.8	73.3	19	71.6	73.4	72.1	72.1
25	1900-01-26 15:30:00	22.4	59.2	66.3	66.8	73.3	18.5	71.6	73.4	72.1	72.1
25	1900-01-26 16:00:00	21.4	59.2	66.3	66.8	73.3	18.3	71.6	73.4	72.1	72.1
25	1900-01-26 16:30:00	21.6	59.2	66.3	66.8	73.3	17.4	71.6	73.4	72.2	72.1
25	1900-01-26 17:00:00	21.6	59.1	66.3	66.8	73.3	17.7	71.5	73.4	72.2	72.1
25	1900-01-26 17:30:00	21.6	59.1	66.3	66.8	73.3	17.6	71.5	73.4	72.2	72
25	1900-01-26 18:00:00	20.9	59.1	66.3	66.8	73.3	17.6	71.5	73.4	72.2	72
25	1900-01-26 18:30:00	20.5	59.1	66.3	66.8	73.3	17.5	71.5	73.4	72.2	72
25	1900-01-26 19:00:00	20.7	59.1	66.3	66.8	73.3	17.1	71.4	73.4	72.2	72
25	1900-01-26 19:30:00	20.5	59.1	66.3	66.8	73.3	17.3	71.4	73.4	72.2	72
25	1900-01-26 20:00:00	20.2	59.1	66.3	66.8	73.3	17.1	71.4	73.4	72.2	72
25	1900-01-26 20:30:00	19.5	59.1	66.3	66.8	73.3	16.5	71.4	73.4	72.2	71.9
25	1900-01-26 21:00:00	20	59.1	66.3	66.8	73.3	17	71.3	73.3	72.2	71.9
25	1900-01-26 21:30:00	19.9	59.1	66.3	66.8	73.3	16.8	71.3	73.3	72.2	71.9
25	1900-01-26 22:00:00	19.2	59.1	66.3	66.8	73.3	16.5	71.3	73.3	72.2	71.9
25	1900-01-26 22:30:00	18.9	59.1	66.3	66.8	73.3	16.6	71.2	73.3	72.3	71.9
25	1900-01-26 23:00:00	18.7	59.1	66.3	66.8	73.3	15.9	71.2	73.3	72.3	71.8
25	1900-01-26 23:30:00	19.3	59.1	66.3	66.7	73.3	16.4	71.2	73.3	72.3	71.8
26	1900-01-27	18.3	59	66.4	66.7	73.3	16	71.2	73.3	72.3	71.8
26	1900-01-27 00:30:00	18.3	59.1	66.4	66.7	73.3	16.5	71.1	73.3	72.3	71.8
26	1900-01-27 01:00:00	19	59	66.4	66.7	73.3	16	71.1	73.3	72.3	71.8
26	1900-01-27 01:30:00	18.3	59	66.4	66.7	73.3	16.1	71.1	73.3	72.3	71.8
26	1900-01-27 02:00:00	18.2	59	66.4	66.7	73.3	15.7	71.1	73.3	72.3	71.8
26	1900-01-27 02:30:00	18.2	59	66.4	66.7	73.3	16.2	71	73.3	72.3	71.8
26	1900-01-27 03:00:00	16.9	59	66.4	66.7	73.3	16.6	71	73.3	72.3	71.7
26	1900-01-27 03:30:00	16.7	59	66.4	66.7	73.4	16.6	71	73.3	72.3	71.7
26	1900-01-27 04:00:00	16.7	59	66.4	66.7	73.3	16.6	70.9	73.3	72.3	71.7
26	1900-01-27 04:30:00	15.8	59	66.5	66.7	73.4	16.7	70.9	73.3	72.3	71.7
26	1900-01-27 05:00:00	16.8	59	66.5	66.7	73.4	17.7	70.9	73.3	72.3	71.7
26	1900-01-27 05:30:00	17.4	59	66.5	66.7	73.4	17.3	70.8	73.3	72.3	71.7
26	1900-01-27 06:00:00	18.7	59	66.5	66.6	73.4	18	70.8	73.3	72.3	71.7
26	1900-01-27 06:30:00	19.9	59	66.5	66.6	73.4	19.1	70.8	73.3	72.3	71.7
26	1900-01-27 07:00:00	20.5	59	66.5	66.6	73.4	20.1	70.8	73.3	72.3	71.7
26	1900-01-27 07:30:00	24.3	59.1	66.5	66.6	73.5	20	70.7	73.3	72.2	71.7
26	1900-01-27 08:00:00	25.7	59.1	66.5	66.5	73.5	20.6	70.7	73.3	72.2	71.8
26	1900-01-27 08:30:00	25.1	59.1	66.5	66.5	73.5	22.3	70.7	73.3	72.2	71.8
26	1900-01-27 09:00:00	26.1	59.1	66.5	66.5	73.5	22.6	70.7	73.4	72.2	71.8
26	1900-01-27 09:30:00	25.8	59.1	66.5	66.4	73.5	21	70.7	73.3	72.2	71.8
26	1900-01-27 10:00:00	25.9	59.1	66.5	66.4	73.5	20.6	70.6	73.4	72.2	71.8
26	1900-01-27 10:30:00	26.2	59.1	66.5	66.4	73.5	19.8	70.6	73.4	72.2	71.8
26	1900-01-27 11:00:00	26.3	59.1	66.5	66.4	73.5	19.5	70.6	73.3	72.2	71.8
26	1900-01-27 11:30:00	26.7	59.1	66.5	66.3	73.5	18.2	70.5	73.4	72.2	71.8
26	1900-01-27 12:00:00	27.6	59.1	66.5	66.3	73.5	18.5	70.5	73.3	72.2	71.8
26	1900-01-27 12:30:00	27.7	59.1	66.5	66.3	73.5	18.2	70.5	73.3	72.2	71.8
26	1900-01-27 13:00:00	27.2	59	66.5	66.3	73.5	18.9	70.4	73.3	72.2	71.8
26	1900-01-27 13:30:00	27.8	59	66.5	66.3	73.5	19.1	70.4	73.4	72.3	71.8
26	1900-01-27 14:00:00	28	59	66.5	66.2	73.5	19	70.4	73.4	72.2	71.8
26	1900-01-27 14:30:00	28.4	59	66.5	66.2	73.5	18.3	70.4	73.3	72.3	71.8
26	1900-01-27 15:00:00	28.5	59	66.5	66.2	73.5	17.8	70.3	73.3	72.3	71.8
26	1900-01-27 15:30:00	28.5	59	66.5	66.2	73.4	17.5	70.3	73.3	72.3	71.8
26	1900-01-27 16:00:00	28.6	59	66.5	66.2	73.4	17.2	70.2	73.3	72.3	71.8
26	1900-01-27 16:30:00	28.3	58.9	66.5	66.1	73.4	16.5	70.2	73.3	72.3	71.7
26	1900-01-27 17:00:00	27.3	58.9	66.4	66.1	73.4	17.3	70.2	73.3	72.3	71.7
26	1900-01-27 17:30:00	25.9	58.9	66.4	66.1	73.4	16.7	70.1	73.3	72.3	71.7
26	1900-01-27 18:00:00	25.9	58.9	66.4	66.1	73.4	16.6	70.1	73.3	72.3	71.7
26	1900-01-27 18:30:00	24.7	58.9	66.4	66.1	73.3	16.4	70.1	73.3	72.3	71.7
26	1900-01-27 19:00:00	23.6	58.8	66.4	66.1	73.3	16.6	70.1	73.3	72.3	71.6
26	1900-01-27 19:30:00	22.4	58.8	66.4	66.1	73.3	16.6	70	73.3	72.3	71.6
26	1900-01-27 20:00:00	22.4	58.8	66.4	66.1	73.3	16.9	70	73.3	72.3	71.6
26	1900-01-27 20:30:00	22	58.8	66.4	66.1	73.3	16.6	69.9	73.3	72.3	71.6
26	1900-01-27 21:00:00	21.4	58.8	66.4	66.1	73.3	16.5	69.9	73.3	72.3	71.6
26	1900-01-27 21:30:00	21.6	58.8	66.4	66.1	73.3	16.6	69.9	73.3	72.3	71.5
26	1900-01-27 22:00:00	21.8	58.8	66.4	66.1	73.3	16.8	69.9	73.3	72.3	71.5
26	1900-01-27 22:30:00	21.9	58.7	66.4	66.1	73.3	16.9	69.8	73.3	72.3	71.5
26	1900-01-27 23:00:00	22.8	58.7	66.4	66.1	73.3	16.6	69.8	73.3	72.3	71.5
26	1900-01-27 23:30:00	22.8	58.7	66.4	66.1	73.3	16.7	69.8	73.3	72.3	71.5
27	1900-01-28	21.4	58.7	66.4	66.1	73.3	16.4	69.7	73.3	72.3	71.5
27	1900-01-28 00:30:00	20.8	58.7	66.5	66.1	73.3	16.4	69.7	73.3	72.3	71.4
27	1900-01-28 01:00:00	20.7	58.7	66.5	66.1	73.3	15.9	69.7	73.3	72.3	71.4
27	1900-01-28 01:30:00	19.9	58.7	66.5	66.1	73.3	15.8	69.6	73.3	72.3	71.4
27	1900-01-28 02:00:00	20.4	58.7	66.5	66.1	73.3	15.6	69.6	73.3	72.3	71.4
27	1900-01-28 02:30:00	19.3	58.7	66.5	66.1	73.3	16.1	69.6	73.3	72.3	71.4
27	1900-01-28 03:00:00	19.5	58.7	66.5	66.1	73.3	16.1	69.6	73.3	72.3	71.4
27	1900-01-28 03:30:00	19.1	58.7	66.5	66.1	73.3	16	69.5	73.3	72.3	71.4
27	1900-01-28 04:00:00	19.8	58.6	66.5	66.1	73.3	16.6	69.5	73.4	72.2	71.4
27	1900-01-28 04:30:00	19.8	58.6	66.5	66.1	73.3	16.1	69.5	73.3	72.2	71.3
27	1900-01-28 05:00:00	20	58.6	66.5	66	73.3	17.3	69.4	73.4	72.2	71.4
27	1900-01-28 05:30:00	20.8	58.6	66.5	66	73.4	17.9	69.4	73.4	72.2	71.3
27	1900-01-28 06:00:00	20.8	58.6	66.5	66	73.4	18	69.4	73.4	72.2	71.3
27	1900-01-28 06:30:00	21.5	58.6	66.6	66	73.4	18.9	69.3	73.4	72.2	71.4
27	1900-01-28 07:00:00	21.7	58.6	66.6	66	73.4	19.3	69.3	73.4	72.2	71.4
27	1900-01-28 07:30:00	23.5	58.6	66.6	66	73.4	19.9	69.3	73.4	72.2	71.4
27	1900-01-28 08:00:00	24.5	58.7	66.6	65.9	73.4	22	69.3	73.4	72.2	71.4
27	1900-01-28 08:30:00	24.7	58.7	66.6	65.9	73.4	21.8	69.3	73.4	72.1	71.4
27	1900-01-28 09:00:00	23.8	58.6	66.6	65.9	73.4	21.7	69.3	73.4	72.1	71.4
27	1900-01-28 09:30:00	24.6	58.6	66.6	65.9	73.4	22.3	69.2	73.4	72.1	71.4
27	1900-01-28 10:00:00	23.3	58.6	66.6	65.9	73.4	22.1	69.2	73.4	72.1	71.4
27	1900-01-28 10:30:00	23.4	58.6	66.6	65.8	73.4	23	69.2	73.4	72.1	71.5
27	1900-01-28 11:00:00	23.9	58.6	66.6	65.8	73.4	22.3	69.2	73.4	72.1	71.5
27	1900-01-28 11:30:00	25.2	58.6	66.6	65.8	73.4	22.4	69.1	73.4	72	71.5
27	1900-01-28 12:00:00	24.9	58.6	66.6	65.8	73.4	22.2	69.1	73.4	72	71.5
27	1900-01-28 12:30:00	25.1	58.6	66.6	65.8	73.4	21.3	69.1	73.4	72	71.5
27	1900-01-28 13:00:00	25.1	58.6	66.6	65.8	73.5	21.7	69.1	73.5	72	71.5
27	1900-01-28 13:30:00	25.6	58.6	66.6	65.7	73.5	21.2	69	73.5	72	71.5
27	1900-01-28 14:00:00	25	58.6	66.6	65.7	73.4	20.9	69	73.5	72	71.5
27	1900-01-28 14:30:00	25.4	58.6	66.6	65.7	73.4	20.9	69	73.5	72	71.5
27	1900-01-28 15:00:00	25.1	58.6	66.6	65.7	73.4	19.6	69	73.5	72	71.5
27	1900-01-28 15:30:00	24.2	58.5	66.6	65.7	73.4	19.3	68.9	73.5	72	71.5
27	1900-01-28 16:00:00	23.7	58.5	66.6	65.7	73.4	18.8	68.9	73.5	72	71.5
27	1900-01-28 16:30:00	23.3	58.5	66.6	65.7	73.4	17.8	68.8	73.4	72.1	71.5
27	1900-01-28 17:00:00	23.1	58.5	66.6	65.7	73.4	17.5	68.8	73.4	72.1	71.5
27	1900-01-28 17:30:00	21.9	58.5	66.6	65.7	73.4	16.5	68.7	73.4	72.1	71.4
27	1900-01-28 18:00:00	21.2	58.5	66.6	65.7	73.4	15.8	68.7	73.4	72.1	71.4
27	1900-01-28 18:30:00	21	58.4	66.6	65.6	73.4	15.5	68.6	73.4	72.1	71.4
27	1900-01-28 19:00:00	20.7	58.4	66.6	65.7	73.4	14.9	68.6	73.4	72.1	71.3
27	1900-01-28 19:30:00	20.4	58.4	66.6	65.7	73.4	14.5	68.6	73.4	72.1	71.3
27	1900-01-28 20:00:00	20.5	58.4	66.6	65.6	73.4	14.4	68.5	73.4	72.1	71.3
27	1900-01-28 20:30:00	19.9	58.4	66.6	65.6	73.4	14.2	68.5	73.4	72.1	71.2
27	1900-01-28 21:00:00	19.8	58.4	66.6	65.6	73.4	13.9	68.4	73.4	72.1	71.2
27	1900-01-28 21:30:00	19.7	58.4	66.7	65.6	73.4	13.5	68.4	73.4	72.1	71.2
27	1900-01-28 22:00:00	19.6	58.4	66.7	65.6	73.4	13.7	68.3	73.4	72.1	71.1
27	1900-01-28 22:30:00	19.6	58.4	66.7	65.6	73.4	14.6	68.3	73.4	72.1	71.1
27	1900-01-28 23:00:00	19.7	58.4	66.7	65.6	73.4	14.9	68.3	73.4	72	71.1
27	1900-01-28 23:30:00	19	58.4	66.7	65.6	73.4	15.7	68.3	73.4	72	71.1
28	1900-01-29	18.4	58.4	66.7	65.6	73.4	16.2	68.3	73.4	72	71
28	1900-01-29 00:30:00	18.5	58.4	66.7	65.6	73.4	16.1	68.2	73.4	72	71
28	1900-01-29 01:00:00	18.3	58.3	66.7	65.6	73.4	16.3	68.2	73.4	72	71
28	1900-01-29 01:30:00	18.2	58.3	66.7	65.6	73.4	15.8	68.2	73.4	72	70.9
28	1900-01-29 02:00:00	18.6	58.3	66.7	65.6	73.5	16.4	68.1	73.4	71.9	70.9
28	1900-01-29 02:30:00	18.3	58.3	66.8	65.6	73.5	16.6	68.1	73.3	71.9	70.9
28	1900-01-29 03:00:00	18.1	58.3	66.8	65.6	73.5	17.4	68.1	73.3	71.9	70.9
28	1900-01-29 03:30:00	17.9	58.3	66.8	65.6	73.5	17.7	68	73.3	71.9	70.9
28	1900-01-29 04:00:00	17.5	58.3	66.8	65.6	73.5	18.8	68	73.3	71.8	70.9
28	1900-01-29 04:30:00	17.4	58.3	66.8	65.6	73.5	20	68	73.3	71.8	70.9
28	1900-01-29 05:00:00	17.5	58.3	66.8	65.5	73.5	21	68	73.4	71.8	70.9
28	1900-01-29 05:30:00	17.3	58.3	66.8	65.5	73.5	22.1	68	73.4	71.8	70.9
28	1900-01-29 06:00:00	17.4	58.3	66.8	65.5	73.5	23	68	73.3	71.7	70.9
28	1900-01-29 06:30:00	17.6	58.3	66.8	65.5	73.5	24.5	68	73.3	71.7	71
28	1900-01-29 07:00:00	17.3	58.3	66.8	65.5	73.5	26	68	73.4	71.7	71
28	1900-01-29 07:30:00	17.6	58.3	66.8	65.5	73.5	26.8	68	73.4	71.6	71
28	1900-01-29 08:00:00	17.5	58.3	66.9	65.5	73.6	27.8	68	73.4	71.6	71
28	1900-01-29 08:30:00	17.7	58.3	66.9	65.5	73.6	28	68	73.4	71.6	71
28	1900-01-29 09:00:00	17.7	19.3	19.6	34.9	32.4	27.8	68	73.4	71.6	71.1
28	1900-01-29 09:30:00	18.6	19.3	18.5	18.9	20.5	28.2	68	73.4	71.5	71.1
28	1900-01-29 10:00:00	18.9	19.5	18.6	20.7	22.5	25.4	68	73.4	71.5	71.1
28	1900-01-29 10:30:00	19.1	20.1	19.3	21.9	23.2	25.9	67.9	73.4	71.5	71.2
28	1900-01-29 11:00:00	18.3	20.3	19.3	20.3	21.8	25.5	67.9	73.4	71.5	71.2
28	1900-01-29 11:30:00	18.3	20	19	18.7	20.4	24.1	67.9	73.4	71.5	71.2
28	1900-01-29 12:00:00	17.9	19.2	18.4	17.2	18.9	23.9	67.9	73.4	71.5	71.2
28	1900-01-29 12:30:00	17.8	19.1	18.1	17.6	19.5	23.3	67.8	73.4	71.5	71.2
28	1900-01-29 13:00:00	18	19.1	18	17.4	19.4	23.3	67.8	73.4	71.5	71.3
28	1900-01-29 13:30:00	18.3	35.8		28.2	31.3	22.8	67.8	73.4	71.5	71.3
28	1900-01-29 14:00:00	19	36.6		32.8	32.3	21.7	67.7	73.4	71.5	71.3
28	1900-01-29 14:30:00	17.7	37.4		33.7	32.9	20.9	67.7	73.4	71.6	71.3
28	1900-01-29 15:00:00	18.5	38.3		34.6	33.5	19.7	67.7	73.4	71.6	71.3
28	1900-01-29 15:30:00	18.7	39		35.5	34.2	20	67.6	73.4	71.6	71.3
28	1900-01-29 16:00:00	18.7	39.7		36.3	34.7	19.5	67.6	73.4	71.6	71.3
28	1900-01-29 16:30:00	19	40.4		36.9	35.2	19.2	67.6	73.4	71.6	71.3
28	1900-01-29 17:00:00	18.8	41.2		37.3	35.6	19	67.5	73.4	71.6	71.3
28	1900-01-29 17:30:00	18.4	41.9		37.5	35.9	18.9	67.5	73.4	71.6	71.3
28	1900-01-29 18:00:00	18.3	42.6		37.8	36.2	18.8	67.5	73.4	71.6	71.2
28	1900-01-29 18:30:00	18.4	43.2		38	36.5	18.5	67.5	73.4	71.6	71.2
28	1900-01-29 19:00:00	18.2	43.8		38.2	36.8	18.1	67.4	73.3	71.6	71.2
28	1900-01-29 19:30:00	18.4	44.3		38.4	37	18.2	67.4	73.3	71.6	71.1
28	1900-01-29 20:00:00	18.4	44.7		38.6	37.3	18.3	67.4	73.3	71.5	71.1
28	1900-01-29 20:30:00	18.3	45		38.8	37.5	18.1	67.3	73.3	71.5	71.1
28	1900-01-29 21:00:00	18.4	45.3		39	37.8	17.9	67.3	73.3	71.5	71
28	1900-01-29 21:30:00	18.6	45.6		39.1	38.1	18.2	67.3	73.3	71.5	71
28	1900-01-29 22:00:00	18.6	45.9		39.3	38.4	17.7	67.3	73.3	71.5	71
28	1900-01-29 22:30:00	18.6	46.2		39.4	38.7	17.2	67.3	73.3	71.5	70.9
28	1900-01-29 23:00:00	18.5	46.4		39.5	39.1	17.4	67.2	73.3	71.5	70.9
28	1900-01-29 23:30:00	18.7	46.7		39.7	39.6	17.1	67.2	73.3	71.5	70.9
29	1900-01-30	18.5	47		39.8	40.1	16.6	67.2	73.3	71.5	70.8
29	1900-01-30 00:30:00	18.3	47.4		39.9	40.8	17.2	67.1	73.3	71.4	70.8
29	1900-01-30 01:00:00	18.6	47.7		40	41.6	16.7	67.1	73.3	71.4	70.8
29	1900-01-30 01:30:00	18.4	48		40.2	42.5	16.4	67.1	73.3	71.4	70.7
29	1900-01-30 02:00:00	18.5	48.4		40.3	43.5	16.6	67	73.3	71.4	70.7
29	1900-01-30 02:30:00	18.4	48.7		40.4	44.6	16.1	67	73.2	71.4	70.7
29	1900-01-30 03:00:00	18.4	49.1		40.6	45.9	18	67	73.2	71.4	70.7
29	1900-01-30 03:30:00	18.4	49.4		40.7	47.2	17.8	67	73.2	71.3	70.6
29	1900-01-30 04:00:00	18.6	49.8		40.8	48.6	18.3	66.9	73.2	71.3	70.6
29	1900-01-30 04:30:00	18.6	50.1		40.9	49.9	19.3	66.9	73.2	71.3	70.6
29	1900-01-30 05:00:00	18.7	50.5		41.1	51.2	20.7	66.9	73.2	71.3	70.6
29	1900-01-30 05:30:00	19.2	50.8		41.2	52.6	21.9	66.9	73.2	71.3	70.6
29	1900-01-30 06:00:00	19.2	51.1		41.4	53.9	23	66.9	73.2	71.2	70.6
29	1900-01-30 06:30:00	19.5	51.5		41.5	55.2	22.9	66.8	73.2	71.2	70.6
29	1900-01-30 07:00:00	19.6	51.8		41.7	56.5	23.3	66.8	73.2	71.2	70.6
29	1900-01-30 07:30:00	21.9	52.1		41.9	57.6	23.6	66.8	73.2	71.1	70.6
29	1900-01-30 08:00:00	21.4	52.4		42.1	58.8	25.1	66.8	73.2	71.1	70.6
29	1900-01-30 08:30:00	21.5	52.7		42.3	59.8	25.3	66.8	73.2	71.1	70.6
29	1900-01-30 09:00:00	22.1	53		42.5	60.8	24.3	66.8	73.2	71.1	70.6
29	1900-01-30 09:30:00	22	53.2	52.2	42.7	61.7	24	66.8	73.2	71.1	70.6
29	1900-01-30 10:00:00	22.1	53.5	53	42.9	62.5	23.7	66.8	73.2	71.1	70.7
29	1900-01-30 10:30:00	22.8	53.8	53.8	43.2	63.2	23.4	66.8	73.2	71	70.7
29	1900-01-30 11:00:00	22.5	54.1	54.5	43.4	63.9	21	66.7	73.3	71	70.7
29	1900-01-30 11:30:00	23.1	54.4	55.2	43.7	64.5	21.7	66.7	73.4	71	70.7
29	1900-01-30 12:00:00	23.4	54.6	55.9	43.9	65.1	20.9	66.7	73.4	71	70.7
29	1900-01-30 12:30:00	23.5	54.9	56.6	44.2	65.6	20.6	66.7	73.4	71	70.7
29	1900-01-30 13:00:00	24	55.2	57.3	44.5	66.1	21	66.7	73.4	71	70.7
29	1900-01-30 13:30:00	23.8	55.4	57.9	44.7	66.6	20.1	66.7	73.4	71	70.7
29	1900-01-30 14:00:00	24.4	55.7	58.5	45	66.9	19.5	66.6	73.4	71	70.7
29	1900-01-30 14:30:00	23.3	56	59.1	45.3	67.3	18.2	66.6	73.4	71	70.7
29	1900-01-30 15:00:00	23.4	56.3	59.7	45.6	67.6	18.7	66.6	73.4	71	70.7
29	1900-01-30 15:30:00	22.8	56.6	60.3	45.9	67.8	17.8	66.5	73.4	71	70.7
29	1900-01-30 16:00:00	22.9	56.9	60.8	46.2	68	17.3	66.5	73.4	71	70.7
29	1900-01-30 16:30:00	22.5	57.2	61.3	46.5	68.2	16.6	66.4	73.4	71	70.7
29	1900-01-30 17:00:00	22.2	57.5	61.8	46.9	68.4	15.5	66.4	73.4	71	70.7
29	1900-01-30 17:30:00	22.4	57.8	62.3	47.2	68.6	14.6	66.3	73.5	71	70.6
29	1900-01-30 18:00:00	22.1	58.1	62.7	47.5	68.8	14.3	66.2	73.5	71	70.6
29	1900-01-30 18:30:00	21.9	58.4	63.1	47.8	68.9	13.9	66.2	73.5	71	70.6
29	1900-01-30 19:00:00	21.5	58.7	63.5	48.1	69.1	13.6	66.1	73.4	71	70.5
29	1900-01-30 19:30:00	21.5	59	63.9	48.5	69.2	14.6	66.1	73.4	71	70.5
29	1900-01-30 20:00:00	21.5	59.2	64.2	48.8	69.3	15.4	66.1	73.4	71	70.5
29	1900-01-30 20:30:00	21	59.5	64.6	49.2	69.5	15.8	66	73.4	71	70.5
29	1900-01-30 21:00:00	21.1	59.8	64.9	49.5	69.6	16.1	66	73.4	70.9	70.4
29	1900-01-30 21:30:00	21.1	60	65.1	49.8	69.7	15.9	66	73.4	70.9	70.4
29	1900-01-30 22:00:00	21	60.3	65.4	50.2	69.8	16.1	66	73.4	70.9	70.4
29	1900-01-30 22:30:00	21.1	60.6	65.6	50.5	69.9	15.9	65.9	73.4	70.9	70.3
29	1900-01-30 23:00:00	20.9	60.8	65.9	50.9	70	15.8	65.9	73.4	70.9	70.3
29	1900-01-30 23:30:00	20.9	61	66.1	51.2	70.1	15.8	65.9	73.4	70.8	70.3
30	1900-01-31	20.3	61.3	66.3	51.6	70.2	15.6	65.8	73.4	70.8	70.3
30	1900-01-31 00:30:00	19.9	61.5	66.5	51.9	70.3	15.9	65.8	73.4	70.8	70.2
30	1900-01-31 01:00:00	19.9	61.8	66.7	52.3	70.4	15.8	65.8	73.4	70.8	70.2
30	1900-01-31 01:30:00	19.8	62	66.9	52.6	70.5	15.6	65.7	73.4	70.8	70.2
30	1900-01-31 02:00:00	19.8	62.2	67.1	53	70.5	15.8	65.7	73.4	70.7	70.2
30	1900-01-31 02:30:00	19.8	62.4	67.2	53.3	70.6	16.3	65.7	73.4	70.7	70.2
30	1900-01-31 03:00:00	19.9	62.7	67.4	53.6	70.7	16.8	65.6	73.4	70.7	70.2
30	1900-01-31 03:30:00	19.6	62.8	67.5	54	70.8	17.5	65.6	73.4	70.7	70.2
30	1900-01-31 04:00:00	19.6	63	67.7	54.3	70.8	18.6	65.6	73.4	70.7	70.2
30	1900-01-31 04:30:00	19.6	63.2	67.8	54.6	70.9	20.9	65.6	73.4	70.7	70.2
30	1900-01-31 05:00:00	19.5	63.4	68	55	70.9	21.6	65.6	73.4	70.6	70.2
30	1900-01-31 05:30:00	19.5	63.6	68.1	55.3	71	23.2	65.6	73.4	70.6	70.2
30	1900-01-31 06:00:00	19.4	63.8	68.2	55.6	71.1	24	65.6	73.3	70.6	70.2
30	1900-01-31 06:30:00	19.5	63.9	68.3	55.9	71.1	24.9	65.6	73.3	70.5	70.2
30	1900-01-31 07:00:00	19.5	64.1	68.4	56.2	71.2	25.6	65.6	73.3	70.5	70.2
30	1900-01-31 07:30:00	19.7	64.3	68.5	56.5	71.3	27.2	65.6	73.3	70.5	70.3
30	1900-01-31 08:00:00	20.2	64.4	68.6	56.9	71.4	27.8	65.6	73.3	70.5	70.3
30	1900-01-31 08:30:00	20.7	64.5	68.7	57.2	71.5	27.9	65.6	73.3	70.4	70.3
30	1900-01-31 09:00:00	21.2	64.6	68.8	57.4	71.6	26.1	65.6	73.3	70.4	70.3
30	1900-01-31 09:30:00	21.2	64.7	68.9	57.7	71.7	24.5	65.6	73.3	70.4	70.3
30	1900-01-31 10:00:00	22.1	64.8	69	58	71.8	22.8	65.6	73.3	70.4	70.4
30	1900-01-31 10:30:00	20.4	65	69.1	58.3	71.8	23.9	65.6	73.3	70.4	70.4
30	1900-01-31 11:00:00	21	65.1	69.2	58.5	71.9	23.8	65.6	73.3	70.4	70.4
30	1900-01-31 11:30:00	21.4	65.2	69.3	58.8	72	24.1	65.6	73.3	70.4	70.5
30	1900-01-31 12:00:00	21.3	65.3	69.3	59	72	24.3	65.5	73.3	70.4	70.5
30	1900-01-31 12:30:00	22.1	65.4	69.4	59.3	72.1	23.8	65.5	73.4	70.4	70.5
30	1900-01-31 13:00:00	23.3	65.5	69.5	59.5	72.2	22.3	65.5	73.3	70.4	70.6
30	1900-01-31 13:30:00	23.4	65.5	69.6	59.7	72.2	22.5	65.5	73.3	70.4	70.6
30	1900-01-31 14:00:00	23.6	65.6	69.7	59.9	72.3	21.6	65.4	73.4	70.4	70.6
30	1900-01-31 14:30:00	22.7	65.7	69.7	60.2	72.4	21	65.4	73.4	70.4	70.6
30	1900-01-31 15:00:00	21.8	65.7	69.8	60.4	72.4	20	65.4	73.4	70.4	70.6
30	1900-01-31 15:30:00	22	65.9	69.9	60.6	72.4	19.4	65.3	73.4	70.4	70.6
30	1900-01-31 16:00:00	22	65.9	70	60.7	72.4	18.8	65.3	73.4	70.4	70.6
30	1900-01-31 16:30:00	22	66	70.1	60.9	72.5	18.4	65.2	73.4	70.4	70.6
30	1900-01-31 17:00:00	22	66.1	70.1	61.1	72.5	18.1	65.2	73.4	70.4	70.6
30	1900-01-31 17:30:00	21.9	66.2	70.2	61.3	72.6	18.3	65.1	73.4	70.4	70.6
30	1900-01-31 18:00:00	21.6	66.3	70.2	61.5	72.6	18	65.1	73.4	70.4	70.6
30	1900-01-31 18:30:00	21.2	66.4	70.3	61.6	72.6	18.1	65	73.4	70.4	70.6
30	1900-01-31 19:00:00	20.9	66.5	70.4	61.8	72.6	17.8	65	73.4	70.4	70.6
30	1900-01-31 19:30:00	20.5	66.6	70.4	61.9	72.6	17.6	65	73.4	70.4	70.6
30	1900-01-31 20:00:00	20.5	66.7	70.5	62.1	72.6	17.2	65	73.4	70.4	70.5
30	1900-01-31 20:30:00	20.4	66.8	70.5	62.2	72.7	16.8	64.9	73.4	70.4	70.5
30	1900-01-31 21:00:00	20.5	66.9	70.6	62.4	72.7	16.1	64.9	73.4	70.4	70.5
30	1900-01-31 21:30:00	20.9	67	70.6	62.5	72.7	16.1	64.9	73.4	70.4	70.4
30	1900-01-31 22:00:00	20.6	67	70.7	62.7	72.7	15.8	64.8	73.4	70.3	70.4
30	1900-01-31 22:30:00	20.6	67.1	70.7	62.8	72.8	14.9	64.8	73.4	70.3	70.4
30	1900-01-31 23:00:00	20.5	67.2	70.7	62.9	72.8	14.8	64.7	73.3	70.3	70.3
30	1900-01-31 23:30:00	20.5	67.2	70.8	63.1	72.8	14.8	64.7	73.3	70.3	70.3
31	1900-02-01	20.5	67.3	70.8	63.2	72.8	14.2	64.7	73.3	70.3	70.2
31	1900-02-01 00:30:00	20.6	67.4	70.8	63.4	72.8	14.1	64.6	73.3	70.3	70.2
31	1900-02-01 01:00:00	20.8	67.5	70.9	63.5	72.9	13.8	64.5	73.3	70.3	70.2
31	1900-02-01 01:30:00	20.7	67.5	70.9	63.6	72.9	14.3	64.5	73.3	70.3	70.1
31	1900-02-01 02:00:00	20.4	67.6	71	63.7	72.9	15.7	64.5	73.3	70.2	70.1
31	1900-02-01 02:30:00	20.5	67.7	71	63.8	73	17.2	64.4	73.2	70.2	70.1
31	1900-02-01 03:00:00	20.5	67.7	71.1	64	73	18.8	64.4	73.2	70.2	70.1
31	1900-02-01 03:30:00	20.7	67.8	71.1	64.1	73	19.7	64.5	73.2	70.1	70.1
31	1900-02-01 04:00:00	20.8	67.8	71.1	64.2	73	19.9	64.5	73.2	70.1	70.1
31	1900-02-01 04:30:00	20.6	67.9	71.1	64.3	73.1	22	64.5	73.2	70.1	70.1
31	1900-02-01 05:00:00	20.7	67.9	71.2	64.5	73.1	22.9	64.5	73.1	70	70.1
31	1900-02-01 05:30:00	20.6	68	71.2	64.6	73.1	22.4	64.5	73.1	70	70.1
31	1900-02-01 06:00:00	20.6	68	71.2	64.7	73.2	23.5	25.4	24.8	25.6	70.1
31	1900-02-01 06:30:00	22.9	68	71.3	64.8	73.2	25.2	25.7	25.1	25.7	25.1
31	1900-02-01 07:00:00	21.7	68.1	71.3	64.9	73.2	25.9	25.9	25.1	27	25
31	1900-02-01 07:30:00	21.1	68.1	71.3	65	73.2	25.8	26.2	25.8	27.1	26.4
31	1900-02-01 08:00:00	20.8	68.1	71.3	65	73.2	26.5	26.8	26.3	28.2	26.6
31	1900-02-01 08:30:00	21.6	68.2	71.4	65.1	73.3	26.6	32.7	33.3	33.4	27.7
31	1900-02-01 09:00:00	21.7	68.2	71.4	65.2	73.3	27.1	33.7	33.9	34	34
31	1900-02-01 09:30:00	21.8	68.2	71.4	65.3	73.4	27.3	34.8	34.5	34.7	35
31	1900-02-01 10:00:00	21.9	68.2	71.5	65.4	73.4	27.6	35.8	34.9	35.4	35.5
31	1900-02-01 10:30:00	21.7	68.3	71.5	65.5	73.4	28.1	36.5	35.1	36.1	35.7
31	1900-02-01 11:00:00	22.1	68.3	71.5	65.6	73.4	28.9	37	35.1	36.5	35.8
31	1900-02-01 11:30:00	22.1	68.3	71.6	65.6	73.5	28.8	37.3	35.1	36.7	35.8
31	1900-02-01 12:00:00	22.3	68.4	71.6	65.7	73.5	28.7	37.6	35.2	36.8	35.8
31	1900-02-01 12:30:00	22.4	68.4	71.6	65.8	73.5	28.6	37.9	35.2	37	35.8
31	1900-02-01 13:00:00	22.2	68.4	71.6	65.8	73.6	28.1	38.1	35.2	37.1	35.8
31	1900-02-01 13:30:00	21.8	68.4	71.7	65.9	73.6	27.6	38.4	35.2	37.1	35.8
31	1900-02-01 14:00:00	22.2	68.4	71.7	66	73.6	27.1	38.6	35.3	37.2	35.8
31	1900-02-01 14:30:00	22.3	68.5	71.7	66	73.6	26.1	38.8	35.4	37.3	35.8
31	1900-02-01 15:00:00	22.4	68.5	71.8	66.1	73.6	25	39	35.4	37.4	35.9
31	1900-02-01 15:30:00	22.7	68.5	71.8	66.2	73.7	24	39.1	35.5	37.5	35.9
31	1900-02-01 16:00:00	22.4	68.5	71.8	66.2	73.7	23.2	39.3	35.6	37.5	35.9
31	1900-02-01 16:30:00	22.1	68.5	71.8	66.3	73.7	22.3	39.4	35.7	37.6	35.9
31	1900-02-01 17:00:00	21.8	68.5	71.9	66.4	73.7	21.8	39.5	35.8	37.7	36
31	1900-02-01 17:30:00	21.7	68.6	71.9	66.4	73.7	20.9	39.6	35.9	37.8	36
31	1900-02-01 18:00:00	21.7	68.6	71.9	66.5	73.8	20.5	39.7	36.1	37.8	36
31	1900-02-01 18:30:00	21.5	68.6	71.9	66.5	73.8	20	39.8	36.4	37.9	36.1
31	1900-02-01 19:00:00	21.2	68.6	72	66.6	73.8	19.4	39.9	36.7	38	36.1
31	1900-02-01 19:30:00	21.1	68.7	72	66.6	73.8	19.3	40	37.1	38.1	36.1
31	1900-02-01 20:00:00	20.8	68.7	72	66.7	73.8	19	40.1	37.7	38.2	36.2
31	1900-02-01 20:30:00	20.5	68.7	72	66.7	73.8	18.7	40.2	38.4	38.3	36.2
31	1900-02-01 21:00:00	20.9	68.7	72	66.8	73.8	18.5	40.3	39.3	38.4	36.2
31	1900-02-01 21:30:00	20.6	68.7	72.1	66.9	73.8	18.2	40.5	40.4	38.5	36.3
31	1900-02-01 22:00:00	20.7	68.8	72.1	66.9	73.8	18.1	40.6	41.6	38.6	36.3
31	1900-02-01 22:30:00	20.3	68.8	72.1	67	73.8	17.8	40.7	43	38.7	36.4
31	1900-02-01 23:00:00	20.6	68.8	72.1	67	73.9	17.6	40.8	44.4	38.8	36.5
31	1900-02-01 23:30:00	20.1	68.8	72.2	67.1	73.9	17.3	41	46	39	36.5
32	1900-02-02	20.6	68.8	72.2	67.1	73.9	17.3	41.1	47.6	39.1	36.6
32	1900-02-02 00:30:00	20.3	68.8	72.2	67.2	73.9	17.1	41.3	49.2	39.3	36.8
32	1900-02-02 01:00:00	20	68.9	72.2	67.3	73.9	16.9	41.4	50.8	39.5	36.9
32	1900-02-02 01:30:00	20.3	68.9	72.2	67.3	73.9	17	41.6	52.3	39.7	37.1
32	1900-02-02 02:00:00	20.1	68.9	72.3	67.4	74	18.2	41.8	53.7	40	37.3
32	1900-02-02 02:30:00	19.4	68.9	72.3	67.4	74	19.1	42	55.2	40.3	37.5
32	1900-02-02 03:00:00	19.9	68.9	72.3	67.5	74	20.4	42.3	56.7	40.6	37.8
32	1900-02-02 03:30:00	19.9	69	72.3	67.5	74	21.6	42.6	58.1	40.9	38.1
32	1900-02-02 04:00:00	20.5	69	72.3	67.6	74	22.9	42.9	59.2	41.2	38.5
32	1900-02-02 04:30:00	20.4	69	72.4	67.6	74	24.2	43.2	60.2	41.6	38.9
32	1900-02-02 05:00:00	20.7	69	72.4	67.6	74.1	25	43.5	61.1	42	39.4
32	1900-02-02 05:30:00	21	69	72.4	67.7	74.1	26.4	43.9	61.8	42.4	39.9
32	1900-02-02 06:00:00	21	69	72.4	67.7	74.1	27.6	44.3	62.4	42.9	40.4
32	1900-02-02 06:30:00	21	69	72.5	67.8	74.1	28.8	44.7	62.9	43.3	41.1
32	1900-02-02 07:00:00	21.1	69	72.5	67.8	74.1	29.9	45.1	63.3	43.8	41.7
32	1900-02-02 07:30:00	20.7	69	72.5	67.9	74.1	30	45.6	63.7	44.3	42.4
32	1900-02-02 08:00:00	21.2	69	72.5	67.9	74.1	30.2	46	64.1	44.8	43.2
32	1900-02-02 08:30:00	22.1	69	72.5	68	74.2	30.2	46.5	64.4	45.3	43.9
32	1900-02-02 09:00:00	23.2	69	72.5	68	74.2	30.2	46.9	64.8	45.8	44.7
32	1900-02-02 09:30:00	22.9	69	72.5	68	74.2	30	47.4	65	46.3	45.5
32	1900-02-02 10:00:00	23.9	68.9	72.6	68.1	74.2	29.9	47.8	65.3	46.8	46.4
32	1900-02-02 10:30:00	24.3	68.9	72.6	68.1	74.2	29.6	48.3	65.5	47.4	47.2
32	1900-02-02 11:00:00	25	68.9	72.6	68.1	74.3	29.5	48.7	65.8	47.9	48
32	1900-02-02 11:30:00	24.1	68.9	72.6	68.1	74.3	29.1	49.2	66	48.4	48.7
32	1900-02-02 12:00:00	23.6	68.9	72.6	68.2	74.3	28.4	49.6	66.1	48.9	49.5
32	1900-02-02 12:30:00	22.9	68.8	72.6	68.2	74.3	28.2	50	66.3	49.4	50.2
32	1900-02-02 13:00:00	22.6	68.9	72.7	68.2	74.3	27.3	50.5	66.5	49.9	50.9
32	1900-02-02 13:30:00	22.6	68.8	72.7	68.2	74.3	26.9	50.9	66.7	50.4	51.5
32	1900-02-02 14:00:00	22.9	68.8	72.7	68.2	74.3	26.2	51.3	66.8	51	52.1
32	1900-02-02 14:30:00	23.1	68.8	72.7	68.3	74.3	25.5	51.7	67	51.5	52.7
32	1900-02-02 15:00:00	22.8	68.8	72.8	68.3	74.3	24.9	52.1	67.1	52	53.3
32	1900-02-02 15:30:00	23.2	68.8	72.8	68.3	74.3	24	52.6	67.2	52.5	53.8
32	1900-02-02 16:00:00	23.9	68.8	72.8	68.3	74.3	23	53	67.3	53.1	54.3
32	1900-02-02 16:30:00	23.4	68.8	72.8	68.3	74.3	22.4	53.4	67.4	53.6	54.8
32	1900-02-02 17:00:00	23.4	68.8	72.8	68.4	74.3	21.4	53.8	67.5	54.2	55.2
32	1900-02-02 17:30:00	23.1	68.7	72.8	68.4	74.3	21.7	54.3	67.5	54.7	55.6
32	1900-02-02 18:00:00	22.7	68.7	72.8	68.4	74.3	21.1	54.8	67.6	55.3	56
32	1900-02-02 18:30:00	22.8	68.7	72.8	68.4	74.3	21.4	55.2	67.7	55.8	56.4
32	1900-02-02 19:00:00	22.8	68.7	72.8	68.4	74.3	21.7	55.7	67.7	56.4	56.7
32	1900-02-02 19:30:00	22.3	68.7	72.9	68.5	74.3	22.2	56.2	67.8	56.9	57.1
32	1900-02-02 20:00:00	22.2	68.7	72.9	68.5	74.3	21.7	56.7	67.9	57.5	57.4
32	1900-02-02 20:30:00	22.1	68.7	72.9	68.5	74.3	21.4	57.3	67.9	58	57.7
32	1900-02-02 21:00:00	21.7	68.7	72.9	68.5	74.3	21.7	57.8	68	58.5	58
32	1900-02-02 21:30:00	22.3	68.7	72.9	68.5	74.3	22.1	58.4	68	59	58.4
32	1900-02-02 22:00:00	21.7	68.7	72.9	68.5	74.3	22.2	59	68.1	59.5	58.7
32	1900-02-02 22:30:00	21.4	68.7	73	68.6	74.3	22	59.5	68.1	60	59
32	1900-02-02 23:00:00	21.2	68.7	73	68.6	74.3	22	60	68.2	60.4	59.2
32	1900-02-02 23:30:00	21.6	68.7	73	68.6	74.3	22	60.6	68.3	60.9	59.5
33	1900-02-03	21.8	68.7	73	68.6	74.3	22.1	61.1	68.3	61.3	59.8
33	1900-02-03 00:30:00	21.7	68.7	73	68.6	74.3	22.3	61.7	68.4	61.7	60
33	1900-02-03 01:00:00	21.1	68.6	73	68.6	74.3	22	62.2	68.4	62.1	60.3
33	1900-02-03 01:30:00	20.6	68.6	73	68.6	74.3	22.1	62.7	68.5	62.5	60.6
33	1900-02-03 02:00:00	21.4	68.6	73	68.6	74.3	22.9	63.2	68.5	62.8	60.8
33	1900-02-03 02:30:00	21.5	68.6	73	68.7	74.3	23.7	63.6	68.6	63.2	61.1
33	1900-02-03 03:00:00	21.4	68.6	73	68.7	74.3	24.3	64.1	68.6	63.4	61.3
33	1900-02-03 03:30:00	20.9	68.6	73	68.7	74.3	25.3	64.5	68.7	63.7	61.5
33	1900-02-03 04:00:00	21.1	68.6	73.1	68.7	74.3	26.1	64.9	68.8	64	61.8
33	1900-02-03 04:30:00	20.9	68.6	73.1	68.7	74.3	27.5	65.2	68.9	64.2	62
33	1900-02-03 05:00:00	20.7	68.6	73.1	68.7	74.3	27.6	65.5	69	64.4	62.2
33	1900-02-03 05:30:00	21.2	68.5	73.1	68.7	74.3	27.7	65.8	69.1	64.7	62.5
33	1900-02-03 06:00:00	21.6	68.5	73.1	68.8	74.3	27.8	66.1	69.2	64.9	62.7
33	1900-02-03 06:30:00	21.1	68.5	73.1	68.8	74.4	28.1	66.4	69.2	65.1	63
33	1900-02-03 07:00:00	23.7	68.5	73.1	68.8	74.4	28.3	66.6	69.3	65.3	63.2
33	1900-02-03 07:30:00	23.3	68.5	73.1	68.8	74.4	28.2	66.9	69.4	65.6	63.4
33	1900-02-03 08:00:00	24.5	68.4	73.1	68.8	74.4	28.3	67.1	69.4	65.7	63.6
33	1900-02-03 08:30:00	25.1	68.4	73.1	68.8	74.4	28.1	67.4	69.5	65.9	63.8
33	1900-02-03 09:00:00	25.7	68.4	73.1	68.8	74.4	27.7	67.6	69.6	66.1	64
33	1900-02-03 09:30:00	25.9	68.3	73.1	68.8	74.4	27.2	67.8	69.6	66.3	64.2
33	1900-02-03 10:00:00	25.8	68.3	73.1	68.8	74.4	27.3	68	69.7	66.5	64.4
33	1900-02-03 10:30:00	25.8	68.2	73.1	68.8	74.4	27.4	68.3	69.7	66.7	64.6
33	1900-02-03 11:00:00	25.9	68.2	73.2	68.8	74.5	27	68.6	69.8	66.8	64.8
33	1900-02-03 11:30:00	26.4	68.2	73.2	68.7	74.5	26.7	68.8	69.9	67.1	64.9
33	1900-02-03 12:00:00	26.9	68.1	73.2	68.7	74.5	25.7	69.1	69.9	67.2	65.1
33	1900-02-03 12:30:00	26.9	68.1	73.2	68.7	74.5	26.1	69.3	70	67.4	65.3
33	1900-02-03 13:00:00	27	68.1	73.2	68.7	74.5	25.6	69.6	70	67.5	65.4
33	1900-02-03 13:30:00	27.2	68	73.2	68.7	74.5	25.1	69.9	70.1	67.7	65.6
33	1900-02-03 14:00:00	27.9	68	73.2	68.7	74.5	25	70.1	70.1	67.9	65.7
33	1900-02-03 14:30:00	27.3	67.9	73.2	68.7	74.5	24.7	70.4	70.1	68.1	65.9
33	1900-02-03 15:00:00	26.9	67.9	73.2	68.7	74.5	24.3	70.7	70.2	68.3	66
33	1900-02-03 15:30:00	26.9	67.8	73.2	68.6	74.4	23.8	71.1	70.2	68.5	66.2
33	1900-02-03 16:00:00	26.8	67.8	73.2	68.6	74.4	23.2	71.3	70.3	68.7	66.3
33	1900-02-03 16:30:00	26.8	67.8	73.2	68.6	74.5	23	71.5	70.3	68.9	66.4
33	1900-02-03 17:00:00	26.5	67.8	73.2	68.6	74.4	22.6	71.7	70.4	69	66.6
33	1900-02-03 17:30:00	27.1	67.8	73.2	68.6	74.4	22.4	71.9	70.4	69.2	66.7
33	1900-02-03 18:00:00	25.5	67.7	73.2	68.6	74.4	22.1	72	70.5	69.3	66.8
33	1900-02-03 18:30:00	24.8	67.7	73.2	68.6	74.4	22	72.1	70.5	69.5	66.9
33	1900-02-03 19:00:00	24.1	67.7	73.2	68.6	74.4	21.9	72.2	70.6	69.7	67
33	1900-02-03 19:30:00	24.1	67.7	73.3	68.6	74.4	21.9	72.3	70.6	69.8	67.1
33	1900-02-03 20:00:00	23.2	67.7	73.3	68.6	74.4	21.8	72.4	70.7	70	67.2
33	1900-02-03 20:30:00	23.5	67.7	73.2	68.6	74.4	21.9	72.5	70.7	70.1	67.3
33	1900-02-03 21:00:00	22.3	67.7	73.3	68.6	74.4	21.8	72.5	70.8	70.2	67.4
33	1900-02-03 21:30:00	23	67.7	73.3	68.6	74.4	21.7	72.6	70.8	70.4	67.5
33	1900-02-03 22:00:00	23	67.7	73.2	68.6	74.4	21.6	72.6	70.9	70.5	67.6
33	1900-02-03 22:30:00	23.4	67.7	73.3	68.6	74.4	21.6	72.6	70.9	70.6	67.7
33	1900-02-03 23:00:00	23.4	67.7	73.3	68.7	74.4	21.7	72.7	71	70.7	67.8
33	1900-02-03 23:30:00	22.9	67.7	73.3	68.7	74.4	21.6	72.7	71	70.9	67.9
34	1900-02-04	22.9	67.6	73.3	68.7	74.4	21.7	72.7	71.1	71	68
34	1900-02-04 00:30:00	22.8	67.6	73.3	68.7	74.3	21.8	72.7	71.1	71.1	68.1
34	1900-02-04 01:00:00	22.9	67.6	73.3	68.7	74.3	21.8	72.8	71.2	71.2	68.1
34	1900-02-04 01:30:00	22.6	67.6	73.3	68.7	74.3	21.7	72.8	71.2	71.3	68.2
34	1900-02-04 02:00:00	22.7	67.6	73.3	68.7	74.3	22	72.8	71.3	71.4	68.3
34	1900-02-04 02:30:00	22.2	67.6	73.2	68.8	74.3	22.2	72.7	71.3	71.4	68.4
34	1900-02-04 03:00:00	22.2	67.6	73.2	68.7	74.3	22.5	72.7	71.4	71.5	68.5
34	1900-02-04 03:30:00	21.7	67.6	73.3	68.8	74.3	23.9	72.7	71.4	71.6	68.6
34	1900-02-04 04:00:00	22.3	67.6	73.3	68.8	74.3	25.6	72.6	71.5	71.6	68.7
34	1900-02-04 04:30:00	22.3	67.6	73.3	68.8	74.3	27.2	72.6	71.5	71.6	68.7
34	1900-02-04 05:00:00	21.7	67.6	73.3	68.8	74.3	27.8	72.5	71.6	71.6	68.8
34	1900-02-04 05:30:00	22.4	67.6	73.3	68.9	74.4	28.7	72.5	71.6	71.6	68.9
34	1900-02-04 06:00:00	22.6	67.6	73.2	68.9	74.4	28.9	72.5	71.7	71.7	69
34	1900-02-04 06:30:00	23.3	67.6	73.3	68.9	74.4	30.4	72.4	71.7	71.7	69.1
34	1900-02-04 07:00:00	23.9	67.6	73.2	68.9	74.4	31	72.4	71.8	71.7	69.2
34	1900-02-04 07:30:00	24.6	67.5	73.2	68.9	74.4	29.7	72.4	71.8	71.8	69.3
34	1900-02-04 08:00:00	25.2	67.5	73.2	68.9	74.4	29.5	72.4	71.9	71.8	69.3
34	1900-02-04 08:30:00	25.4	67.5	73.2	68.9	74.4	26.9	72.4	71.9	71.9	69.4
34	1900-02-04 09:00:00	26.3	67.5	73.2	68.9	74.4	24.6	72.5	72	72	69.5
34	1900-02-04 09:30:00	25.4	67.4	73.2	68.9	74.4	24.5	72.5	72	72.1	69.6
34	1900-02-04 10:00:00	26	67.4	73.2	68.9	74.4	26.8	72.5	72	72.1	69.7
34	1900-02-04 10:30:00	26.4	67.4	73.2	68.9	74.4	26.6	72.5	72.1	72.1	69.7
34	1900-02-04 11:00:00	26.5	67.3	73.2	68.9	74.5	26.1	72.6	72.1	72.2	69.8
34	1900-02-04 11:30:00	25.7	67.3	73.2	68.9	74.5	27.1	72.6	72.1	72.2	69.8
34	1900-02-04 12:00:00	25.6	67.3	73.2	68.9	74.4	26.3	72.5	72.2	72.2	69.9
34	1900-02-04 12:30:00	26.3	67.2	73.2	68.9	74.4	25.6	72.6	72.2	72.3	70
34	1900-02-04 13:00:00	26.1	67.2	73.2	68.9	74.5	25.5	72.6	72.3	72.3	70.1
34	1900-02-04 13:30:00	26.1	67.2	73.2	68.9	74.4	24.9	72.6	72.3	72.4	70.1
34	1900-02-04 14:00:00	26.5	67.2	73.2	68.9	74.5	24.2	72.6	72.3	72.4	70.2
34	1900-02-04 14:30:00	26.5	67.2	73.2	68.9	74.5	23.6	72.7	72.4	72.5	70.2
34	1900-02-04 15:00:00	25.5	67.1	73.2	68.9	74.5	23.1	72.7	72.4	72.5	70.3
34	1900-02-04 15:30:00	24.6	67.1	73.2	68.9	74.5	22.8	72.7	72.4	72.6	70.4
34	1900-02-04 16:00:00	24	67.1	73.2	68.9	74.4	22.4	72.7	72.4	72.6	70.4
34	1900-02-04 16:30:00	23.9	67.1	73.2	68.9	74.4	22.2	72.8	72.4	72.7	70.5
34	1900-02-04 17:00:00	23.8	67.1	73.2	68.9	74.4	22	72.7	72.5	72.7	70.5
34	1900-02-04 17:30:00	23.7	67.1	73.2	68.9	74.4	21.6	72.7	72.5	72.8	70.6
34	1900-02-04 18:00:00	23.6	67.1	73.2	68.9	74.4	21.3	72.7	72.5	72.8	70.6
34	1900-02-04 18:30:00	23.2	67.1	73.2	68.9	74.4	21.2	72.7	72.5	72.9	70.7
34	1900-02-04 19:00:00	23.1	67.1	73.2	69	74.4	20.9	72.7	72.5	72.9	70.7
34	1900-02-04 19:30:00	22.7	67	73.2	69	74.4	20.8	72.7	72.6	73	70.7
34	1900-02-04 20:00:00	22.6	67	73.2	69	74.4	20.9	72.7	72.6	73	70.8
34	1900-02-04 20:30:00	22.6	67	73.2	69	74.4	20.8	72.7	72.6	73	70.8
34	1900-02-04 21:00:00	22.7	67	73.2	69	74.4	20.9	72.7	72.6	73.1	70.9
34	1900-02-04 21:30:00	22.2	67	73.2	69	74.4	20.9	72.7	72.6	73.1	70.9
34	1900-02-04 22:00:00	21.9	67	73.2	69	74.4	20.8	72.7	72.7	73.1	71
34	1900-02-04 22:30:00	21.8	67	73.1	69	74.4	20.8	72.6	72.7	73.2	71
34	1900-02-04 23:00:00	21.2	67	73.1	69.1	74.4	20.8	72.6	72.7	73.2	71
34	1900-02-04 23:30:00	22.1	67	73.1	69.1	74.4	20.5	72.6	72.7	73.2	71.1
35	1900-02-05	21.8	67	73.1	69.1	74.5	20.4	72.6	72.7	73.3	71.1
35	1900-02-05 00:30:00	20.4	67	73.1	69.1	74.5	20.3	72.6	72.8	73.3	71.2
35	1900-02-05 01:00:00	20.3	67	73.1	69.1	74.4	20.4	72.5	72.8	73.3	71.2
35	1900-02-05 01:30:00	20.4	67	73.1	69.2	74.5	20.5	72.5	72.8	73.4	71.2
35	1900-02-05 02:00:00	19.5	66.9	73.1	69.2	74.5	20.9	72.5	72.8	73.4	71.3
35	1900-02-05 02:30:00	19.9	66.9	73.1	69.2	74.5	22.6	72.4	72.9	73.4	71.3
35	1900-02-05 03:00:00	20.6	66.9	73.1	69.2	74.5	22.4	72.3	72.9	73.4	71.3
35	1900-02-05 03:30:00	19.8	66.9	73	69.2	74.5	22.8	72.2	72.9	73.4	71.4
35	1900-02-05 04:00:00	20	66.9	73	69.3	74.5	23.1	72.2	73	73.4	71.4
35	1900-02-05 04:30:00	20.1	66.9	73	69.3	74.5	22.7	72.1	73	73.4	71.5
35	1900-02-05 05:00:00	19.1	66.9	73	69.3	74.5	23.3	72.1	73	73.5	71.5
35	1900-02-05 05:30:00	19.8	66.9	73	69.3	74.5	25.2	72	73	73.5	71.6
35	1900-02-05 06:00:00	20.5	66.9	73	69.3	74.5	27.4	72	73.1	73.5	71.6
35	1900-02-05 06:30:00	20.6	66.9	73	69.3	74.5	28.8	71.9	73.1	73.4	71.6
35	1900-02-05 07:00:00	21.4	66.8	73	69.4	74.6	28.4	71.8	73.1	73.4	71.7
35	1900-02-05 07:30:00	21.5	66.8	73	69.4	74.6	27.5	71.8	73.1	73.4	71.7
35	1900-02-05 08:00:00	22.2	66.8	73	69.4	74.6	27.9	71.8	73.2	73.4	71.8
35	1900-02-05 08:30:00	22.2	66.8	73	69.4	74.6	28	71.7	73.2	73.4	71.8
35	1900-02-05 09:00:00	23.5	66.8	73	69.4	74.6	27.8	71.7	73.2	73.4	71.8
35	1900-02-05 09:30:00	23.2	66.8	73	69.4	74.6	27.8	71.7	73.2	73.4	71.9
35	1900-02-05 10:00:00	23.7	66.7	72.9	69.4	74.6	27.8	71.6	73.3	73.4	71.9
35	1900-02-05 10:30:00	24.4	66.7	72.9	69.4	74.6	28	71.6	73.3	73.4	71.9
35	1900-02-05 11:00:00	23.7	66.7	72.9	69.4	74.6	27.8	71.6	73.3	73.5	72
35	1900-02-05 11:30:00	23.5	66.7	72.9	69.3	74.6	27.4	71.6	73.3	73.5	72
35	1900-02-05 12:00:00	24.1	66.6	72.9	69.3	74.6	26.6	71.6	73.3	73.5	72
35	1900-02-05 12:30:00	24.7	66.6	72.9	69.3	74.6	25.6	71.5	73.4	73.5	72.1
35	1900-02-05 13:00:00	26.2	66.6	72.9	69.3	74.6	26.1	71.5	73.4	73.5	72.1
35	1900-02-05 13:30:00	26.1	66.6	72.9	69.3	74.6	25.6	71.5	73.4	73.5	72.1
35	1900-02-05 14:00:00	25.1	66.5	72.9	69.3	74.7	25.9	71.5	73.4	73.5	72.2
35	1900-02-05 14:30:00	25	66.5	72.9	69.3	74.6	25.4	71.4	73.4	73.6	72.2
35	1900-02-05 15:00:00	24.9	66.4	72.9	69.3	74.6	24.6	71.4	73.4	73.6	72.2
35	1900-02-05 15:30:00	25.1	66.4	72.9	69.3	74.6	23.5	71.4	73.4	73.6	72.2
35	1900-02-05 16:00:00	24.4	66.4	72.9	69.3	74.6	22.4	71.4	73.4	73.7	72.3
35	1900-02-05 16:30:00	24	66.3	72.8	69.3	74.6	22.1	71.4	73.5	73.7	72.3
35	1900-02-05 17:00:00	23.4	66.3	72.8	69.3	74.6	21.2	71.3	73.5	73.7	72.3
35	1900-02-05 17:30:00	23	66.3	72.8	69.3	74.6	21.8	71.3	73.5	73.8	72.3
35	1900-02-05 18:00:00	22.3	66.3	72.8	69.3	74.6	21.4	71.3	73.5	73.8	72.4
35	1900-02-05 18:30:00	22.1	66.3	72.8	69.3	74.6	20.8	71.3	73.5	73.8	72.4
35	1900-02-05 19:00:00	21.7	66.2	72.8	69.3	74.6	20.4	71.2	73.5	73.8	72.4
35	1900-02-05 19:30:00	21.7	66.2	72.8	69.3	74.6	19.7	71.2	73.6	73.9	72.4
35	1900-02-05 20:00:00	22.1	66.2	72.8	69.3	74.6	19.9	71.1	73.6	73.9	72.4
35	1900-02-05 20:30:00	20.6	66.2	72.8	69.3	74.6	19.6	71.1	73.6	73.9	72.4
35	1900-02-05 21:00:00	20.7	66.2	72.8	69.3	74.6	19.6	71.1	73.6	73.9	72.5
35	1900-02-05 21:30:00	20.3	66.2	72.8	69.4	74.6	19.5	71.1	73.6	73.9	72.5
35	1900-02-05 22:00:00	20.5	66.2	72.8	69.4	74.6	19.5	71	73.6	74	72.5
35	1900-02-05 22:30:00	21.2	66.2	72.8	69.4	74.6	19.3	71	73.7	74	72.5
35	1900-02-05 23:00:00	20.8	66.2	72.8	69.4	74.6	19.1	70.9	73.7	74	72.6
35	1900-02-05 23:30:00	20.9	66.2	72.8	69.4	74.6	18.2	70.9	73.7	74	72.6
36	1900-02-06	20.2	66.1	72.8	69.4	74.6	17.6	70.8	73.7	74	72.6
36	1900-02-06 00:30:00	19.5	66.1	72.7	69.5	74.6	18.3	70.7	73.7	74.1	72.6
36	1900-02-06 01:00:00	19	66.1	72.7	69.5	74.6	18.3	70.7	73.7	74.1	72.6
36	1900-02-06 01:30:00	19.8	66.1	72.7	69.5	74.6	19	70.7	73.8	74.1	72.7
36	1900-02-06 02:00:00	18.9	66.1	72.7	69.5	74.6	19.5	70.6	73.8	74.1	72.7
36	1900-02-06 02:30:00	19.4	66.1	72.7	69.5	74.6	20.4	70.5	73.8	74.1	72.7
36	1900-02-06 03:00:00	18.7	66.1	72.7	69.5	74.6	21.1	70.5	73.8	74.1	72.7
36	1900-02-06 03:30:00	18.5	66.1	72.7	69.6	74.6	23.1	70.4	73.8	74.1	72.7
36	1900-02-06 04:00:00	18.6	66.1	72.7	69.6	74.6	23.4	70.4	73.8	74	72.8
36	1900-02-06 04:30:00	18.2	66.1	72.7	69.6	74.6	24.1	70.3	73.8	74	72.8
36	1900-02-06 05:00:00	18.7	66.1	72.7	69.6	74.6	25.3	70.3	73.8	74	72.8
36	1900-02-06 05:30:00	18.3	66.1	72.7	69.6	74.6	27	70.2	73.8	74	72.8
36	1900-02-06 06:00:00	19	66.1	72.6	69.6	74.6	27.7	70.2	73.8	74	72.9
36	1900-02-06 06:30:00	18.9	66.1	72.6	69.6	74.6	27	70.2	73.8	74	72.9
36	1900-02-06 07:00:00	19.3	66.1	72.6	69.7	74.6	27.7	70.2	73.8	74	72.9
36	1900-02-06 07:30:00	19	66	72.6	69.7	74.6	30.1	70.1	73.8	73.9	72.9
36	1900-02-06 08:00:00	20	66	72.6	69.7	74.6	30.6	70.1	73.8	73.9	72.9
36	1900-02-06 08:30:00	20.5	66	72.6	69.7	74.7	29.8	70	73.8	73.9	73
36	1900-02-06 09:00:00	20.7	66	72.6	69.7	74.7	30.6	70	73.8	73.8	73
36	1900-02-06 09:30:00	22.4	66	72.6	69.7	74.7	31.3	69.9	73.8	73.8	73
36	1900-02-06 10:00:00	23.3	66	72.6	69.7	74.7	30.3	69.9	73.8	73.8	73
36	1900-02-06 10:30:00	23.8	66	72.5	69.6	74.7	30.4	69.9	73.8	73.8	73
36	1900-02-06 11:00:00	24.5	65.9	72.5	69.6	74.7	30.4	69.8	73.8	73.8	73.1
36	1900-02-06 11:30:00	24.3	65.9	72.5	69.6	74.7	29.9	69.8	73.8	73.8	73.1
36	1900-02-06 12:00:00	24.8	65.9	72.5	69.6	74.6	29.7	69.7	73.9	73.7	73.1
36	1900-02-06 12:30:00	25	65.8	72.5	69.6	74.6	28.7	69.7	73.9	73.7	73.1
36	1900-02-06 13:00:00	25.3	65.8	72.5	69.6	74.6	28.7	69.7	73.9	73.7	73.1
36	1900-02-06 13:30:00	24.5	65.8	72.5	69.6	74.6	28	69.7	73.9	73.7	73.1
36	1900-02-06 14:00:00	24.4	65.7	72.5	69.6	74.6	27.6	69.6	73.9	73.7	73.1
36	1900-02-06 14:30:00	24.5	65.7	72.4	69.5	74.6	26.9	69.6	73.9	73.7	73.2
36	1900-02-06 15:00:00	24.1	65.7	72.4	69.5	74.6	25.8	69.6	73.9	73.8	73.2
36	1900-02-06 15:30:00	23.2	65.6	72.4	69.5	74.6	24.5	69.5	74	73.8	73.2
36	1900-02-06 16:00:00	23	65.6	72.4	69.5	74.6	24.3	69.5	73.9	73.8	73.2
36	1900-02-06 16:30:00	22.4	65.6	72.4	69.5	74.6	22.7	69.5	74	73.8	73.2
36	1900-02-06 17:00:00	22.4	65.6	72.4	69.5	74.6	22.5	69.5	74	73.8	73.2
36	1900-02-06 17:30:00	21.8	65.5	72.4	69.5	74.6	22.1	69.4	74	73.8	73.2
36	1900-02-06 18:00:00	21.8	65.5	72.4	69.5	74.6	22.1	69.4	74	73.9	73.2
36	1900-02-06 18:30:00	21.4	65.5	72.4	69.6	74.6	21.6	69.3	74	73.9	73.2
36	1900-02-06 19:00:00	20.6	65.5	72.4	69.6	74.6	20.2	69.3	74	73.9	73.2
36	1900-02-06 19:30:00	20.4	65.5	72.4	69.6	74.6	20.1	69.3	74	73.9	73.3
36	1900-02-06 20:00:00	20.2	65.5	72.4	69.6	74.6	19.5	69.3	74	74	73.3
36	1900-02-06 20:30:00	20.5	65.5	72.3	69.6	74.6	19.1	69.2	74	74	73.3
36	1900-02-06 21:00:00	19.4	65.5	72.3	69.6	74.6	18.5	69.2	74	74	73.3
36	1900-02-06 21:30:00	19.1	65.4	72.3	69.6	74.6	18.4	69.1	74	74	73.3
36	1900-02-06 22:00:00	18.6	65.4	72.3	69.7	74.6	18	69.1	74	74	73.3
36	1900-02-06 22:30:00	17.9	65.4	72.3	69.7	74.6	16.9	69	74	74	73.3
36	1900-02-06 23:00:00	17.9	65.4	72.3	69.7	74.6	17.2	69	74	74	73.3
36	1900-02-06 23:30:00	17.9	65.4	72.3	69.7	74.6	17.1	68.9	74	74.1	73.4
37	1900-02-07	16.6	65.4	72.2	69.8	74.6	17	68.8	74	74.1	73.4
37	1900-02-07 00:30:00	18.6	65.4	72.2	69.8	74.6	17.1	68.8	74	74.1	73.4
37	1900-02-07 01:00:00	17.2	65.4	72.2	69.8	74.5	16.6	68.7	74	74.1	73.4
37	1900-02-07 01:30:00	17.4	65.4	72.2	69.8	74.5	16.6	68.7	74	74.1	73.4
37	1900-02-07 02:00:00	17.9	65.4	72.2	69.8	74.5	16.7	68.6	74	74.1	73.4
37	1900-02-07 02:30:00	17.9	65.4	72.2	69.8	74.5	17.1	68.6	74.1	74.1	73.4
37	1900-02-07 03:00:00	18.1	65.4	72.2	69.8	74.5	17.9	68.5	74	74.1	73.5
37	1900-02-07 03:30:00	18.1	65.4	72.2	69.8	74.5	19.9	68.5	74	74	73.5
37	1900-02-07 04:00:00	18.1	65.4	72.1	69.9	74.5	21.7	68.4	74	74	73.5
37	1900-02-07 04:30:00	18.3	65.4	72.1	69.9	74.5	23	68.3	74	74	73.5
37	1900-02-07 05:00:00	18.7	65.4	72.1	69.9	74.6	24.7	68.3	74	73.9	73.5
37	1900-02-07 05:30:00	19.1	65.3	72.1	69.9	74.6	25.7	68.2	74	73.9	73.5
37	1900-02-07 06:00:00	19.5	65.3	72.1	69.9	74.6	26.7	68.2	74	73.8	73.6
37	1900-02-07 06:30:00	19.7	65.3	72.1	69.9	74.6	27	68.2	73.9	73.8	73.6
37	1900-02-07 07:00:00	19.4	65.3	72.1	69.9	74.6	27.7	68.1	73.9	73.8	73.6
37	1900-02-07 07:30:00	19.9	65.3	72	69.9	74.6	29.5	68.1	73.9	73.8	73.6
37	1900-02-07 08:00:00	20.1	65.3	72	69.9	74.6	30.5	68	73.9	73.7	73.6
37	1900-02-07 08:30:00	20.5	65.2	72	69.9	74.6	30.8	68	73.9	73.7	73.6
37	1900-02-07 09:00:00	21.4	65.2	72	69.9	74.6	30.7	68	73.9	73.6	73.6
37	1900-02-07 09:30:00	21.3	65.2	72	69.8	74.6	31.8	67.9	73.9	73.6	73.7
37	1900-02-07 10:00:00	22.1	65.2	72	69.8	74.6	31.7	67.9	73.9	73.6	73.7
37	1900-02-07 10:30:00	22.5	65.2	71.9	69.8	74.6	31	67.9	74	73.5	73.7
37	1900-02-07 11:00:00	23.1	65.2	71.9	69.8	74.6	30.1	67.8	74	73.5	73.7
37	1900-02-07 11:30:00	22.6	65.1	71.9	69.8	74.6	29.8	67.8	74	73.5	73.7
37	1900-02-07 12:00:00	23	65.1	71.9	69.7	74.6	29.8	67.8	74	73.5	73.7
37	1900-02-07 12:30:00	23.6	65	71.9	69.7	74.6	29	67.8	74	73.5	73.7
37	1900-02-07 13:00:00	23.7	65	71.9	69.7	74.6	27.7	67.7	74	73.4	73.7
37	1900-02-07 13:30:00	23.3	65	71.8	69.7	74.6	26.8	67.7	74	73.4	73.7
37	1900-02-07 14:00:00	22.9	64.9	71.8	69.7	74.6	26.6	67.7	74	73.4	73.8
37	1900-02-07 14:30:00	22.8	64.9	71.8	69.6	74.6	26.2	67.7	74	73.4	73.8
37	1900-02-07 15:00:00	23.6	64.9	71.8	69.6	74.6	25	67.6	74	73.5	73.8
37	1900-02-07 15:30:00	23.3	64.8	71.8	69.6	74.6	24.2	67.6	74	73.5	73.8
37	1900-02-07 16:00:00	23	64.8	71.8	69.6	74.6	23.5	67.6	74	73.5	73.8
37	1900-02-07 16:30:00	21.7	64.8	71.8	69.6	74.6	23	67.6	74	73.5	73.8
37	1900-02-07 17:00:00	21.4	64.7	71.8	69.6	74.6	22.8	67.6	74	73.5	73.8
37	1900-02-07 17:30:00	21.5	64.7	71.7	69.6	74.6	22.9	67.5	74	73.5	73.8
37	1900-02-07 18:00:00	21	64.7	71.7	69.6	74.6	21.7	67.5	74	73.5	73.8
37	1900-02-07 18:30:00	21	64.7	71.7	69.6	74.6	22.1	67.5	74	73.5	73.8
37	1900-02-07 19:00:00	20.9	64.7	71.7	69.6	74.6	21.9	67.5	74	73.5	73.8
37	1900-02-07 19:30:00	20.6	64.7	71.7	69.6	74.6	21.5	67.4	74	73.5	73.8
37	1900-02-07 20:00:00	20.3	64.6	71.7	69.6	74.5	22	67.4	74	73.5	73.8
37	1900-02-07 20:30:00	20.4	64.6	71.7	69.6	74.5	21.5	67.3	74	73.5	73.8
37	1900-02-07 21:00:00	20.1	64.6	71.7	69.6	74.5	21.4	67.3	74	73.5	73.8
37	1900-02-07 21:30:00	20.6	64.6	71.6	69.7	74.5	20.8	67.3	74	73.6	73.9
37	1900-02-07 22:00:00	20.4	64.6	71.6	69.7	74.5	20.5	67.2	74	73.5	73.9
37	1900-02-07 22:30:00	20	64.6	71.6	69.7	74.5	20.2	67.2	74	73.5	73.9
37	1900-02-07 23:00:00	20.1	64.6	71.6	69.7	74.5	20.6	67.2	74	73.5	73.9
37	1900-02-07 23:30:00	20.2	64.5	71.6	69.7	74.5	20.8	67.1	74	73.5	73.9
38	1900-02-08	19.4	64.5	71.6	69.7	74.5	21	67.1	74	73.5	73.9
38	1900-02-08 00:30:00	19.3	64.5	71.6	69.7	74.5	21	67.1	74	73.5	73.9
38	1900-02-08 01:00:00	20.1	64.5	71.6	69.7	74.5	21.1	67	74	73.5	73.9
38	1900-02-08 01:30:00	19	64.5	71.5	69.7	74.5	20.8	67	74	73.5	73.9
38	1900-02-08 02:00:00	19.1	64.5	71.5	69.7	74.5	21.4	66.9	74	73.5	73.9
38	1900-02-08 02:30:00	19.4	64.4	71.5	69.7	74.5	21.6	66.9	74	73.5	74
38	1900-02-08 03:00:00	19.6	64.4	71.5	69.7	74.5	21.4	66.8	74	73.5	74
38	1900-02-08 03:30:00	18.5	64.4	71.5	69.7	74.5	21.6	66.8	73.9	73.4	74
38	1900-02-08 04:00:00	19.3	64.4	71.5	69.7	74.5	22.1	66.7	73.9	73.4	74
38	1900-02-08 04:30:00	19.1	64.4	71.5	69.7	74.5	22.8	66.7	73.9	73.4	74
38	1900-02-08 05:00:00	19.6	64.4	71.5	69.7	74.5	23	66.7	73.9	73.4	74
38	1900-02-08 05:30:00	19.2	64.4	71.4	69.7	74.6	23.9	66.6	73.9	73.4	74
38	1900-02-08 06:00:00	19.2	64.4	71.5	69.7	74.6	23.6	66.6	73.9	73.3	74
38	1900-02-08 06:30:00	19.8	64.4	71.4	69.7	74.6	24.6	66.6	73.9	73.3	74
38	1900-02-08 07:00:00	19.5	64.3	71.4	69.7	74.6	24.3	66.5	73.9	73.3	74.1
38	1900-02-08 07:30:00	20.8	64.3	71.4	69.7	74.6	26.4	66.5	73.9	73.3	74.1
38	1900-02-08 08:00:00	21.1	64.3	71.4	69.7	74.6	28.1	66.4	73.9	73.3	74.1
38	1900-02-08 08:30:00	21.5	64.3	71.3	69.6	74.6	28.2	66.4	73.9	73.2	74.1
38	1900-02-08 09:00:00	22.3	64.2	71.3	69.6	74.5	29.6	66.4	73.9	73.2	74.1
38	1900-02-08 09:30:00	22.5	64.2	71.3	69.6	74.6	28.8	66.3	73.9	73.2	74.1
38	1900-02-08 10:00:00	22.9	64.2	71.3	69.6	74.5	29.2	66.3	73.9	73.1	74.1
38	1900-02-08 10:30:00	24.3	64.2	71.3	69.5	74.5	29.5	66.3	73.9	73.1	74.1
38	1900-02-08 11:00:00	25	64.1	71.3	69.5	74.5	29.3	66.3	73.9	73.1	74.1
38	1900-02-08 11:30:00	24.6	64.1	71.3	69.5	74.5	28.6	66.2	73.9	73.1	74.1
38	1900-02-08 12:00:00	24.5	64	71.2	69.4	74.5	28.7	66.2	73.9	73	74.1
38	1900-02-08 12:30:00	25.7	64	71.2	69.4	74.5	27.8	66.2	73.9	73	74.1
38	1900-02-08 13:00:00	26.4	64	71.2	69.4	74.5	27.9	66.2	73.9	73	74.1
38	1900-02-08 13:30:00	26.1	63.9	71.2	69.4	74.5	27.4	66.1	73.9	73	74.1
38	1900-02-08 14:00:00	25.4	63.9	71.2	69.3	74.5	27.2	66.1	73.9	73	74.1
38	1900-02-08 14:30:00	25.1	63.9	71.2	69.3	74.4	26.7	66.1	73.9	72.9	74.1
38	1900-02-08 15:00:00	24.9	63.8	71.1	69.3	74.5	26.5	66.1	73.9	72.9	74.1
38	1900-02-08 15:30:00	24.8	63.8	71.1	69.3	74.4	25.3	66.1	73.9	72.9	74.2
38	1900-02-08 16:00:00	24.6	63.8	71.1	69.3	74.4	25.1	66	73.9	72.9	74.2
38	1900-02-08 16:30:00	24.2	63.7	71.1	69.3	74.4	23.8	66	73.9	72.9	74.2
38	1900-02-08 17:00:00	23.6	63.7	71.1	69.3	74.4	23.3	66	73.9	72.9	74.2
38	1900-02-08 17:30:00	22.5	63.7	71.1	69.3	74.4	22.5	66	73.9	72.9	74.2
38	1900-02-08 18:00:00	21.9	63.7	71.1	69.3	74.4	21.8	65.9	73.9	72.9	74.2
38	1900-02-08 18:30:00	21.5	63.7	71	69.3	74.4	21.2	65.9	73.9	72.9	74.2
38	1900-02-08 19:00:00	21.5	63.6	71	69.3	74.4	21.1	65.9	73.9	72.9	74.2
38	1900-02-08 19:30:00	21.2	63.6	71	69.3	74.4	20.3	65.8	73.9	72.9	74.2
38	1900-02-08 20:00:00	19.9	63.6	71	69.3	74.4	20.2	65.8	73.9	72.9	74.2
38	1900-02-08 20:30:00	20.1	63.6	71	69.3	74.4	20.2	65.8	73.9	72.9	74.2
38	1900-02-08 21:00:00	19.8	63.6	71	69.3	74.3	19.7	65.8	73.9	72.9	74.2
38	1900-02-08 21:30:00	19.6	63.6	71	69.4	74.3	19.5	65.7	73.9	72.9	74.2
38	1900-02-08 22:00:00	19.7	63.6	71	69.4	74.3	19	65.7	73.9	72.9	74.2
38	1900-02-08 22:30:00	20	63.6	71	69.4	74.3	18.8	65.6	73.9	72.9	74.2
38	1900-02-08 23:00:00	20.3	63.6	71	69.4	74.3	18.4	65.6	73.9	72.9	74.2
38	1900-02-08 23:30:00	19.4	63.6	70.9	69.4	74.3	19.2	65.6	73.9	72.8	74.3
39	1900-02-09	19.3	63.6	70.9	69.4	74.3	19.6	65.5	73.8	72.8	74.3
39	1900-02-09 00:30:00	19	63.6	70.9	69.4	74.3	19.5	65.5	73.9	72.8	74.3
39	1900-02-09 01:00:00	19.8	63.6	70.9	69.4	74.3	19.6	65.5	73.8	72.8	74.3
39	1900-02-09 01:30:00	19.5	63.5	70.9	69.4	74.2	19.6	65.4	73.8	72.8	74.3
39	1900-02-09 02:00:00	19.8	63.5	70.9	69.4	74.2	20	65.4	73.8	72.8	74.3
39	1900-02-09 02:30:00	19.8	63.5	70.8	69.4	74.2	20.6	65.3	73.8	72.8	74.3
39	1900-02-09 03:00:00	19.6	63.5	70.8	69.4	74.2	20.8	65.3	73.8	72.7	74.3
39	1900-02-09 03:30:00	19.5	63.5	70.8	69.4	74.2	21.1	65.3	73.8	72.7	74.3
39	1900-02-09 04:00:00	19.7	63.5	70.8	69.4	74.2	21.7	65.2	73.7	72.7	74.3
39	1900-02-09 04:30:00	19.5	63.5	70.8	69.4	74.2	23.2	65.2	73.7	72.7	74.3
39	1900-02-09 05:00:00	19.9	63.5	70.8	69.4	74.2	24	65.1	73.7	72.6	74.3
39	1900-02-09 05:30:00	21.5	63.5	70.8	69.4	74.2	25.6	65.1	73.7	72.6	74.3
39	1900-02-09 06:00:00	23.8	63.5	70.8	69.4	74.2	27.3	65.1	73.6	72.6	74.3
39	1900-02-09 06:30:00	25.3	63.4	70.7	69.4	74.2	27.6	65.1	73.6	72.5	74.3
39	1900-02-09 07:00:00	26.6	63.4	70.7	69.3	74.2	29.1	65	73.6	72.5	74.3
39	1900-02-09 07:30:00	24.4	63.4	70.7	69.3	74.2	29.7	65	73.6	72.5	74.3
39	1900-02-09 08:00:00	23.9	63.4	70.7	69.3	74.2	30.7	65	73.6	72.4	74.3
39	1900-02-09 08:30:00	24.4	63.3	70.6	69.2	74.2	32.1	65	73.6	72.4	74.3
39	1900-02-09 09:00:00	24	63.3	70.6	69.2	74.2	31.4	64.9	73.6	72.3	74.3
39	1900-02-09 09:30:00	24.1	63.3	70.6	69.2	74.2	30.7	64.9	73.6	72.3	74.3
39	1900-02-09 10:00:00	24.5	63.2	70.6	69.1	74.2	31.6	64.9	73.6	72.3	74.3
39	1900-02-09 10:30:00	24.5	63.2	70.6	69.1	74.2	31	64.9	73.6	72.2	74.3
39	1900-02-09 11:00:00	24.6	63.2	70.5	69.1	74.1	30.5	64.9	73.6	72.2	74.4
39	1900-02-09 11:30:00	23.9	63.1	70.5	69.1	74.1	29.7	64.8	73.6	72.2	74.3
39	1900-02-09 12:00:00	24.8	63.1	70.5	69.1	74.1	29.4	64.8	73.6	72.2	74.4
39	1900-02-09 12:30:00	24.3	63.1	70.5	69	74.1	29	64.8	73.6	72.2	74.3
39	1900-02-09 13:00:00	24.6	63.1	70.5	69	74.1	28.3	64.8	73.6	72.1	74.3
39	1900-02-09 13:30:00	24.4	63	70.5	69	74.1	27.8	64.8	73.6	72.1	74.3
39	1900-02-09 14:00:00	24.9	63	70.4	69	74.1	26.8	64.7	73.6	72.1	74.3
39	1900-02-09 14:30:00	24.7	63	70.4	69	74.1	26.8	64.7	73.7	72.1	74.4
39	1900-02-09 15:00:00	24.3	63	70.4	69	74.1	26.2	64.7	73.7	72.1	74.3
39	1900-02-09 15:30:00	24.1	62.9	70.4	68.9	74.1	25.8	64.7	73.6	72.1	74.4
39	1900-02-09 16:00:00	24.2	62.9	70.4	69	74.1	25.5	64.7	73.6	72.1	74.4
39	1900-02-09 16:30:00	24.2	62.9	70.3	69	74.1	25.1	64.7	73.7	72.1	74.4
39	1900-02-09 17:00:00	24.1	62.9	70.3	69	74.1	23.6	64.6	73.7	72	74.4
39	1900-02-09 17:30:00	23.7	62.8	70.3	68.9	74.1	22.8	64.6	73.6	72.1	74.4
39	1900-02-09 18:00:00	23.4	62.8	70.3	68.9	74.1	22.2	64.6	73.6	72.1	74.4
39	1900-02-09 18:30:00	22.9	62.8	70.3	68.9	74.1	22.2	64.6	73.6	72	74.4
39	1900-02-09 19:00:00	22.6	62.8	70.3	68.9	74.1	21.7	64.5	73.6	72	74.4
39	1900-02-09 19:30:00	22.5	62.8	70.3	68.9	74	21.1	64.5	73.6	72	74.4
39	1900-02-09 20:00:00	22.3	62.8	70.3	68.9	74	20.6	64.5	73.6	72	74.4
39	1900-02-09 20:30:00	22.6	62.7	70.2	68.9	74	20.3	64.5	73.6	72	74.4
39	1900-02-09 21:00:00	22.5	62.7	70.2	68.9	74	20.1	64.4	73.6	72	74.4
39	1900-02-09 21:30:00	22.4	62.7	70.2	68.9	74	19.8	64.4	73.6	72	74.4
39	1900-02-09 22:00:00	22.2	62.7	70.2	68.9	74	19.7	64.4	73.6	72	74.4
39	1900-02-09 22:30:00	22.5	62.7	70.2	68.9	74	19.8	64.3	73.6	72	74.4
39	1900-02-09 23:00:00	22.5	62.7	70.2	68.9	74	19.8	64.3	73.6	72	74.4
39	1900-02-09 23:30:00	22.5	62.7	70.2	68.9	74	19.7	64.3	73.6	71.9	74.4
40	1900-02-10	22.5	62.7	70.2	68.9	74	19.6	64.3	73.6	71.9	74.4
40	1900-02-10 00:30:00	22.5	62.6	70.1	68.9	74	19.4	64.2	73.5	71.9	74.4
40	1900-02-10 01:00:00	22.5	62.6	70.1	68.9	74	19.3	64.2	73.5	71.9	74.4
40	1900-02-10 01:30:00	22.4	62.6	70.1	68.9	74	19.4	64.2	73.5	71.9	74.5
40	1900-02-10 02:00:00	22.4	62.6	70.1	68.9	74	19.7	64.1	73.5	71.9	74.5
40	1900-02-10 02:30:00	22.3	62.6	70.1	68.8	74	20.6	64.1	73.5	71.8	74.5
40	1900-02-10 03:00:00	22.4	62.6	70.1	68.8	74	21.1	64	73.4	71.8	74.5
40	1900-02-10 03:30:00	22.6	62.5	70	68.8	74	21.8	64	73.4	71.8	74.5
40	1900-02-10 04:00:00	22.5	62.5	70	68.8	74	22.9	63.9	73.4	71.8	74.5
40	1900-02-10 04:30:00	22.5	62.5	70	68.8	73.9	24.9	63.9	73.4	71.8	74.5
40	1900-02-10 05:00:00	22.9	62.5	70	68.8	74	25.9	63.8	73.4	71.7	74.5
40	1900-02-10 05:30:00	23.1	62.5	70	68.8	73.9	26.5	63.8	73.4	71.7	74.5
40	1900-02-10 06:00:00	23.7	62.4	70	68.7	74	28	63.8	73.3	71.7	74.5
40	1900-02-10 06:30:00	25.6	62.4	69.9	68.7	73.9	28.5	63.8	73.3	71.6	74.5
40	1900-02-10 07:00:00	28	62.4	69.9	68.7	74	28.9	63.7	73.3	71.6	74.5
40	1900-02-10 07:30:00	26.7	62.4	69.9	68.6	73.9	29.5	63.7	73.3	71.6	74.5
40	1900-02-10 08:00:00	26.8	62.4	69.9	68.6	73.9	30.6	63.7	73.3	71.5	74.5
40	1900-02-10 08:30:00	26.4	62.3	69.9	68.6	73.9	30.4	63.7	73.2	71.5	74.5
40	1900-02-10 09:00:00	26.6	62.3	69.8	68.5	73.9	30.9	63.6	73.3	71.5	74.5
40	1900-02-10 09:30:00	26.9	62.3	69.8	68.5	73.9	30.2	63.6	73.2	71.4	74.5
40	1900-02-10 10:00:00	26.8	62.2	69.8	68.4	73.9	30.1	63.6	73.2	71.4	74.5
40	1900-02-10 10:30:00	26.9	62.2	69.8	68.4	73.8	30.6	63.6	73.2	71.4	74.5
40	1900-02-10 11:00:00	27.3	62.2	69.8	68.4	73.8	30.3	63.6	73.2	71.3	74.5
40	1900-02-10 11:30:00	26.9	62.1	69.7	68.3	73.8	30	63.6	73.2	71.3	74.5
40	1900-02-10 12:00:00	26.6	62.1	69.7	68.3	73.8	29.9	63.5	73.2	71.3	74.5
40	1900-02-10 12:30:00	26.9	62	69.7	68.3	73.8	29.8	63.5	73.2	71.3	74.5
40	1900-02-10 13:00:00	27.4	62	69.7	68.3	73.8	29.5	63.5	73.2	71.3	74.5
40	1900-02-10 13:30:00	27.7	62	69.6	68.2	73.8	28.1	63.5	73.2	71.2	74.5
40	1900-02-10 14:00:00	27.9	62	69.6	68.2	73.8	27.1	63.5	73.2	71.2	74.5
40	1900-02-10 14:30:00	27.6	61.9	69.6	68.2	73.8	26.4	63.4	73.2	71.2	74.5
40	1900-02-10 15:00:00	27.8	61.9	69.6	68.2	73.8	25.7	63.4	73.2	71.2	74.5
40	1900-02-10 15:30:00	28.4	61.9	69.6	68.1	73.8	24.8	63.4	73.2	71.2	74.5
40	1900-02-10 16:00:00	26.9	61.8	69.5	68.1	73.8	23.8	63.4	73.2	71.2	74.5
40	1900-02-10 16:30:00	26.6	61.8	69.5	68.1	73.8	23.2	63.3	73.2	71.2	74.5
40	1900-02-10 17:00:00	26.5	61.8	69.5	68.1	73.7	21.9	63.3	73.2	71.1	74.5
40	1900-02-10 17:30:00	25.3	61.8	69.5	68.1	73.7	21.2	63.3	73.2	71.1	74.5
40	1900-02-10 18:00:00	25.2	61.7	69.5	68	73.7	21.3	63.3	73.2	71.1	74.5
40	1900-02-10 18:30:00	24.4	61.7	69.5	68	73.7	21.6	63.2	73.2	71.1	74.6
40	1900-02-10 19:00:00	24	61.7	69.5	68	73.7	21.7	63.2	73.2	71.1	74.6
40	1900-02-10 19:30:00	24.1	61.7	69.4	68.1	73.7	22.1	63.2	73.2	71.1	74.6
40	1900-02-10 20:00:00	23.3	61.7	69.4	68.1	73.7	21.5	63.1	73.2	71	74.6
40	1900-02-10 20:30:00	23.6	61.7	69.4	68.1	73.7	20.7	63.1	73.1	71	74.6
40	1900-02-10 21:00:00	23.6	61.7	69.4	68.1	73.7	21.2	63.1	73.1	71	74.6
40	1900-02-10 21:30:00	22.7	61.7	69.4	68.1	73.7	21.1	63.1	73.1	71	74.6
40	1900-02-10 22:00:00	22.7	61.7	69.4	68.1	73.7	21	63	73.1	71	74.6
40	1900-02-10 22:30:00	23	61.7	69.4	68.1	73.6	20.8	63	73.1	71	74.6
40	1900-02-10 23:00:00	23	61.7	69.4	68	73.6	21	63	73.1	70.9	74.6
40	1900-02-10 23:30:00	22.3	61.7	69.4	68	73.6	20.7	62.9	73	70.9	74.6
41	1900-02-11	22.3	61.6	69.4	68	73.6	20	62.9	73	70.9	74.6
41	1900-02-11 00:30:00	22.6	61.6	69.3	68	73.6	19.6	62.9	73	70.9	74.6
41	1900-02-11 01:00:00	22.1	61.6	69.3	68	73.6	18.8	62.9	73	70.8	74.6
41	1900-02-11 01:30:00	22.1	61.6	69.3	68	73.6	18.3	62.8	73	70.8	74.6
41	1900-02-11 02:00:00	21.5	61.6	69.3	68	73.6	18.2	62.8	73	70.8	74.7
41	1900-02-11 02:30:00	22.1	61.6	69.3	68	73.6	18.6	62.7	73	70.8	74.7
41	1900-02-11 03:00:00	21.8	61.6	69.3	68	73.6	19.5	62.7	73	70.7	74.7
41	1900-02-11 03:30:00	22.2	61.6	69.3	68	73.6	19.9	62.7	73	70.7	74.7
41	1900-02-11 04:00:00	21.5	61.6	69.3	68	73.6	20.3	62.6	72.9	70.7	74.7
41	1900-02-11 04:30:00	21.5	61.6	69.2	68	73.6	21.6	62.6	72.9	70.6	74.7
41	1900-02-11 05:00:00	21.7	61.6	69.2	68	73.5	23.7	62.6	72.9	70.6	74.7
41	1900-02-11 05:30:00	22.9	61.6	69.2	68	73.5	24.7	62.6	72.9	70.6	74.7
41	1900-02-11 06:00:00	24.4	61.6	69.2	68	73.5	26.1	62.5	72.9	70.5	74.7
41	1900-02-11 06:30:00	24.9	61.5	69.2	68	73.5	26.5	62.5	72.8	70.5	74.7
41	1900-02-11 07:00:00	26.5	61.5	69.2	67.9	73.5	27	62.5	72.8	70.5	74.7
41	1900-02-11 07:30:00	26.5	61.5	69.1	67.9	73.5	27.9	62.5	72.8	70.4	74.7
41	1900-02-11 08:00:00	26.2	61.5	69.1	67.8	73.5	27.5	62.4	72.8	70.4	74.7
41	1900-02-11 08:30:00	25.2	61.5	69.1	67.8	73.5	28.8	62.4	72.8	70.4	74.7
41	1900-02-11 09:00:00	25.5	61.4	69.1	67.8	73.5	29.9	62.4	72.8	70.4	74.7
41	1900-02-11 09:30:00	25.6	61.4	69	67.7	73.4	29.6	62.4	72.8	70.3	74.7
41	1900-02-11 10:00:00	27.2	61.4	69	67.7	73.4	29.2	62.4	72.7	70.3	74.6
41	1900-02-11 10:30:00	27.7	61.4	69	67.7	73.4	28.4	62.3	72.7	70.3	74.7
41	1900-02-11 11:00:00	27.3	61.3	69	67.6	73.4	28.1	62.3	72.7	70.2	74.7
41	1900-02-11 11:30:00	27	61.3	69	67.6	73.4	27.8	62.3	72.7	70.2	74.7
41	1900-02-11 12:00:00	27.2	61.2	69	67.6	73.4	28.5	62.3	72.7	70.2	74.7
41	1900-02-11 12:30:00	27.5	61.2	68.9	67.5	73.4	27.5	62.2	72.7	70.2	74.6
41	1900-02-11 13:00:00	27.9	61.2	68.9	67.5	73.4	27.3	62.2	72.7	70.1	74.6
41	1900-02-11 13:30:00	27.9	61.2	68.9	67.5	73.4	26.4	62.2	72.7	70.1	74.7
41	1900-02-11 14:00:00	28.6	61.2	68.9	67.4	73.4	25.6	62.2	72.7	70.1	74.6
41	1900-02-11 14:30:00	28.4	61.1	68.8	67.4	73.3	24.8	62.1	72.7	70	74.7
41	1900-02-11 15:00:00	28	61.1	68.8	67.4	73.3	24.5	62.1	72.7	70	74.7
41	1900-02-11 15:30:00	25.8	61.1	68.8	67.4	73.3	23.5	62.1	72.7	70	74.7
41	1900-02-11 16:00:00	26.7	61	68.8	67.4	73.3	22.2	62.1	72.7	70	74.7
41	1900-02-11 16:30:00	26.3	61	68.8	67.4	73.3	21.1	62	72.7	70	74.7
41	1900-02-11 17:00:00	26.1	61	68.7	67.4	73.3	20.1	62	72.7	69.9	74.7
41	1900-02-11 17:30:00	25.1	61	68.7	67.4	73.3	20.1	62	72.7	69.9	74.7
41	1900-02-11 18:00:00	24.8	61	68.7	67.4	73.3	19.6	61.9	72.6	69.9	74.7
41	1900-02-11 18:30:00	24.5	61	68.7	67.4	73.3	19.4	61.9	72.6	69.9	74.7
41	1900-02-11 19:00:00	24	61	68.7	67.4	73.3	19.4	61.9	72.6	69.8	74.7
41	1900-02-11 19:30:00	23.9	61	68.7	67.4	73.3	19.2	61.8	72.6	69.8	74.7
41	1900-02-11 20:00:00	24.2	61	68.7	67.3	73.2	19.2	61.8	72.6	69.8	74.7
41	1900-02-11 20:30:00	24	61	68.7	67.3	73.2	19.5	61.8	72.6	69.7	74.8
41	1900-02-11 21:00:00	24	61	68.7	67.3	73.2	19.5	61.7	72.5	69.7	74.8
41	1900-02-11 21:30:00	23.8	60.9	68.6	67.3	73.2	19.2	61.7	72.5	69.7	74.8
41	1900-02-11 22:00:00	23.7	60.9	68.6	67.3	73.2	19.3	61.7	72.5	69.7	74.8
41	1900-02-11 22:30:00	23.4	60.9	68.6	67.3	73.2	19.5	61.6	72.5	69.6	74.8
41	1900-02-11 23:00:00	23.5	60.9	68.6	67.3	73.2	19.5	61.6	72.5	69.6	74.8
41	1900-02-11 23:30:00	23.4	60.9	68.6	67.3	73.1	19.2	61.6	72.4	69.6	74.8
42	1900-02-12	23.8	60.9	68.6	67.3	73.1	18.9	61.5	72.4	69.6	74.8
42	1900-02-12 00:30:00	23.6	60.9	68.6	67.3	73.1	18.8	61.5	72.4	69.5	74.8
42	1900-02-12 01:00:00	23.6	60.9	68.5	67.3	73.1	18.6	61.4	72.4	69.5	74.8
42	1900-02-12 01:30:00	23.7	60.9	68.5	67.3	73.1	18.7	61.4	72.4	69.5	74.8
42	1900-02-12 02:00:00	23	60.9	68.5	67.3	73.1	18.6	61.3	72.4	69.4	74.8
42	1900-02-12 02:30:00	23.2	60.8	68.5	67.3	73.1	18.8	61.3	72.3	69.4	74.8
42	1900-02-12 03:00:00	23	60.8	68.5	67.2	73	19	61.3	72.3	69.4	74.8
42	1900-02-12 03:30:00	21.9	60.8	68.5	67.2	73	19.6	61.2	72.3	69.3	74.8
42	1900-02-12 04:00:00	21.5	60.8	68.4	67.2	73	20.2	61.2	72.3	69.3	74.8
42	1900-02-12 04:30:00	21.9	60.8	68.4	67.2	73	20.9	61.1	72.3	69.3	74.8
42	1900-02-12 05:00:00	21.9	60.8	68.4	67.2	73	21.5	61	72.3	69.2	74.8
42	1900-02-12 05:30:00	21.1	60.8	68.4	67.2	73	21.8	61	72.2	69.2	74.8
42	1900-02-12 06:00:00	22.8	60.8	68.4	67.2	73	23	61	72.2	69.2	74.8
42	1900-02-12 06:30:00	22.7	60.8	68.4	67.2	72.9	23.7	60.9	72.2	69.2	74.8
42	1900-02-12 07:00:00	26.4	60.8	68.4	67.2	72.9	24.2	60.9	72.2	69.1	74.8
42	1900-02-12 07:30:00	26.2	60.8	68.3	67.1	72.9	24.7	60.9	72.2	69.1	74.8
42	1900-02-12 08:00:00	26.1	60.7	68.3	67.1	72.9	24.5	60.8	72.2	69	74.8
42	1900-02-12 08:30:00	26.1	60.7	68.3	67	72.9	24.7	60.8	72.2	69	74.8
42	1900-02-12 09:00:00	25.6	34.2	41.3	34.2	34.1	25.1	60.7	72.1	69	74.8
42	1900-02-12 09:30:00	26.3	28.9	28.8	28.3	30	24.9	60.7	72.1	69	74.7
42	1900-02-12 10:00:00	25.9	29.5	28.8	28.8	30.5	24.8	60.7	72.1	68.9	74.7
42	1900-02-12 10:30:00	26.2	41.5	36	28.8	30.4	24.3	60.6	72.1	68.9	74.8
42	1900-02-12 11:00:00	26.4	42.3	37.1	30	34.9	24.6	60.6	72.1	68.9	74.7
42	1900-02-12 11:30:00	26.9	42.8	37.9	34.7	37.2	24.6	60.5	72.1	68.8	74.7
42	1900-02-12 12:00:00	27.2	43.3	38.6	35.1	37.8	25.1	60.5	72.1	68.8	74.7
42	1900-02-12 12:30:00	27.6	43.6	39.1	35.6	38.2	24.9	60.5	72.1	68.8	74.7
42	1900-02-12 13:00:00	27.6	43.8	39.6	36.1	38.6	25.7	60.4	72.1	68.7	74.7
42	1900-02-12 13:30:00	27.8	44	39.9	36.6	39.1	25.4	60.4	72	68.7	74.7
[truncated: 663 more rows]

## Sheet: Figure 2 Run 1
Maeda et al., Figure 2
	Run	1	1	1	1
		N2O	N2O	CH4	CH4
		mg/m3	mg/m3	mg/m3	mg/m3
Day		Wheat straw	Corn stover	Wheat straw	Corn stover
1	17:00:00	0.3767	0.86775	5.38	4.9475
1	17:15:00	0.39466	0.82279	5.5668	5.2146
1	17:30:00	0.33533	0.93779	4.9719	6.1088
1	17:45:00	0.27339	0.89439	4.4836	5.5534
1	18:00:00	0.28681	0.80633	5.3759	5.9295
1	18:15:00	0.31233	0.79441	5.5546	6.0066
1	18:30:00	0.22407	1.04196	5.0435	7.5056
1	18:45:00	0.22913	0.93511	5.4666	7.5556
1	19:00:00	0.23737	1.01034	6.0486	8.8756
1	19:15:00	0.21226	0.94176	5.9296	9.0966
1	19:30:00	0.24197	0.98518	7.0948	10.0498
1	19:45:00	0.2221	1.00161	6.5025	9.5495
1	20:00:00	0.21607	1.04815	7.5495	11.9165
1	20:15:00	0.19849	1.0214	8.1353	12.1673
1	20:30:00	0.2232	1.12851	9.8014	14.2564
1	20:45:00	0.24335	1.12873	9.2525	14.2965
1	21:00:00	0.21598	0.98728	9.405	13.614
1	21:15:00	0.23156	0.86923	11.2699	12.5869
1	21:30:00	0.15245	0.86066	7.5377	13.3227
1	21:45:00	0.157	0.96127	8.272	14.87
1	22:00:00	0.31409	1.27462	12.5569	18.3629
1	22:15:00	0.26017	1.18672	12.4015	18.5695
1	22:30:00	0.41735	1.52471	17.1138	23.3898
1	22:45:00	0.39739	1.59534	15.9871	24.4631
1	23:00:00	0.43531	1.55415	17.5884	24.6724
1	23:15:00	0.42114	1.62593	18.7133	26.9783
1	23:30:00	0.43698	1.61545	19.3767	26.5977
1	23:45:00	0.45622	1.67759	20.6847	28.2397
2	1900-01-01	0.51587	1.67017	22.4022	28.7642
2	1900-01-01 00:15:00	0.56245	1.74957	24.6982	30.7742
2	1900-01-01 00:30:00	0.5824	1.80477	26.7557	32.6397
2	1900-01-01 00:45:00	0.63016	1.82887	30.0753	34.1823
2	1900-01-01 01:00:00	0.7499	1.86349	35.4725	34.9345
2	1900-01-01 01:15:00	0.71335	1.85835	36.2498	36.2628
2	1900-01-01 01:30:00	0.72571	1.91258	36.4662	37.1212
2	1900-01-01 01:45:00	0.77703	1.95813	39.0866	38.0326
2	1900-01-01 02:00:00	0.71504	1.91674	38.558	39.367
2	1900-01-01 02:15:00	0.80605	1.98335	42.6828	40.9228
2	1900-01-01 02:30:00	0.74405	2.03505	41.2889	43.1379
2	1900-01-01 02:45:00	0.7552	2.0605	42.6471	46.0501
2	1900-01-01 03:00:00	0.81766	2.07136	45.4328	46.7458
2	1900-01-01 03:15:00	0.88319	2.11699	50.4607	49.1017
2	1900-01-01 03:30:00	0.88393	2.00753	48.4255	47.5625
2	1900-01-01 03:45:00	0.85731	2.01461	48.8169	48.8969
2	1900-01-01 04:00:00	0.9099	2.0724	48.8892	49.1712
2	1900-01-01 04:15:00	0.95176	2.11866	51.9261	51.3891
2	1900-01-01 04:30:00	0.95235	2.08035	53.3681	51.0641
2	1900-01-01 04:45:00	0.98721	2.05431	55.3319	52.0369
2	1900-01-01 05:00:00	0.91919	1.99909	51.0012	50.8012
2	1900-01-01 05:15:00	0.92299	2.00859	56.0823	52.8113
2	1900-01-01 05:30:00	0.86603	1.91943	51.7697	50.8097
2	1900-01-01 05:45:00	0.91134	1.93814	55.1769	52.5529
2	1900-01-01 06:00:00	0.92649	1.91019	55.9378	52.1568
2	1900-01-01 06:15:00	0.99724	1.86824	60.2854	53.6644
2	1900-01-01 06:30:00	0.91971	1.79221	56.5952	50.9062
2	1900-01-01 06:45:00	0.96586	1.83206	60.1191	51.8761
2	1900-01-01 07:00:00	0.89455	1.62165	58.4841	48.4861
2	1900-01-01 07:15:00	0.83433	1.62403	57.2895	51.9445
2	1900-01-01 07:30:00	0.7312	1.5646	50.8971	50.1051
2	1900-01-01 07:45:00	0.64368	1.52895	48.2698	50.0928
2	1900-01-01 08:00:00	0.70126	1.50972	44.272	46.777
2	1900-01-01 08:15:00	0.66527	1.37884	50.8477	48.7537
2	1900-01-01 08:30:00	0.623639	1.44152	43.509	45.347
2	1900-01-01 08:45:00	0.53338	1.3705	45.5573	49.7543
2	1900-01-01 09:00:00	0.48507	1.31387	34.044	40.049
2	1900-01-01 09:15:00	0.51793	1.24366	48.2478	48.8498
2	1900-01-01 09:30:00	0.528828	1.20592	52.258	49.908
2	1900-01-01 09:45:00	0.49229	1.13474	53.561	51.012
2	1900-01-01 10:00:00	0.545231	1.14809	56.7	49.112
2	1900-01-01 10:15:00	0.454723	1.07544	54.914	48.922
2	1900-01-01 10:30:00	0.360851	0.957031	44.034	44.845
2	1900-01-01 10:45:00	0.31195	0.89928	41.361	42.689
2	1900-01-01 11:00:00	0.230928	0.880408	26.267	35.857
2	1900-01-01 11:15:00	0.424915	0.917775	37.696	39.164
2	1900-01-01 11:30:00	0.3223	0.76091	31.024	30.252
2	1900-01-01 11:45:00	0.355221	0.885061	31.401	34.036
2	1900-01-01 12:00:00	0.21277	0.88249	19.136	33.51
2	1900-01-01 12:15:00	0.27107	0.95939	25.271	33.815
2	1900-01-01 12:30:00	0.17399	0.99824	18.489	32.296
2	1900-01-01 12:45:00	0.31525	0.98181	29.068	35.008
2	1900-01-01 13:00:00	0.29634	0.85596	29.384	33.641
2	1900-01-01 13:15:00	0.22222	0.88665	24.859	33.785
2	1900-01-01 13:30:00	0.3171	0.86152	28.451	32.452
2	1900-01-01 13:45:00	0.29572	0.84767	26.677	31.641
2	1900-01-01 14:00:00	0.34478	0.92967	30.18	32.84
2	1900-01-01 14:15:00	0.28981	0.89448	25.737	32.467
2	1900-01-01 14:30:00	0.30812	0.91552	27.356	30.808
2	1900-01-01 14:45:00	0.32295	0.94566	26.311	32.556
2	1900-01-01 15:00:00	0.24227	0.96784	21.86	32.287
2	1900-01-01 15:15:00	0.27967	0.98321	24.231	33.87
2	1900-01-01 15:30:00	0.24997	0.86682	21.838	30.141
2	1900-01-01 15:45:00	0.31916	0.89355	25.737	31.443
2	1900-01-01 16:00:00	0.35827	1.01245	27.136	33.773
2	1900-01-01 16:15:00	0.34523	0.97168	30.323	34.985
2	1900-01-01 16:30:00	0.36692	1.06188	29.022	32.352
2	1900-01-01 16:45:00	0.36111	1.10395	29.685	34.933
2	1900-01-01 17:00:00	0.42896	1.06045	31.281	32.642
2	1900-01-01 17:15:00	0.39962	1.03596	30.6273	33.4383
2	1900-01-01 17:30:00	0.2911	1.04688	22.2739	32.7029
2	1900-01-01 17:45:00	0.3262	0.99067	24.3571	31.7091
2	1900-01-01 18:00:00	0.40764	1.08845	27.9266	31.9896
2	1900-01-01 18:15:00	0.47708	1.07079	32.6247	33.7567
2	1900-01-01 18:30:00	0.54141	1.14199	37.3374	33.9684
2	1900-01-01 18:45:00	0.50124	1.15292	36.2577	34.6907
2	1900-01-01 19:00:00	0.49648	1.12684	32.4327	31.7427
2	1900-01-01 19:15:00	0.47884	1.12756	31.2254	33.3824
2	1900-01-01 19:30:00	0.46818	1.18606	31.574	32.466
2	1900-01-01 19:45:00	0.53627	1.1832	32.6509	32.4319
2	1900-01-01 20:00:00	0.41481	1.17333	25.5597	31.2997
2	1900-01-01 20:15:00	0.47383	1.11356	28.0224	31.1004
2	1900-01-01 20:30:00	0.50965	1.15471	31.2342	31.9312
2	1900-01-01 20:45:00	0.49837	1.21413	30.9503	32.7913
2	1900-01-01 21:00:00	0.52232	1.16328	30.7888	31.2578
2	1900-01-01 21:15:00	0.59957	1.17524	33.541	32.161
2	1900-01-01 21:30:00	0.54748	1.17338	32.5532	30.8612
2	1900-01-01 21:45:00	0.58957	1.18602	33.4027	31.9807
2	1900-01-01 22:00:00	0.57925	1.23999	32.7834	31.5954
2	1900-01-01 22:15:00	0.5999	1.24959	33.5967	32.3547
2	1900-01-01 22:30:00	0.54839	1.15256	30.0779	30.3489
2	1900-01-01 22:45:00	0.58289	1.14646	33.0721	30.8591
2	1900-01-01 23:00:00	0.53275	1.23253	27.1199	31.4419
2	1900-01-01 23:15:00	0.58021	1.23932	32.4189	33.7239
2	1900-01-01 23:30:00	0.57535	1.2259	31.753	31.242
2	1900-01-01 23:45:00	0.64367	1.25668	36.339	32.268
3	1900-01-02	0.65371	1.24761	34.7439	31.9909
3	1900-01-02 00:15:00	0.71084	1.29804	37.1432	32.7342
3	1900-01-02 00:30:00	0.66282	1.18292	36.3018	30.8348
3	1900-01-02 00:45:00	0.71251	1.27041	37.7045	32.1285
3	1900-01-02 01:00:00	0.83432	1.28542	40.1996	31.7606
3	1900-01-02 01:15:00	0.79596	1.29326	41.152	33.32
3	1900-01-02 01:30:00	0.77842	1.24132	38.4498	30.9878
3	1900-01-02 01:45:00	0.81191	1.30651	39.1174	33.0054
3	1900-01-02 02:00:00	0.81124	1.27044	39.1099	31.2509
3	1900-01-02 02:15:00	0.83903	1.31343	40.0907	32.3727
3	1900-01-02 02:30:00	0.85184	1.30654	39.6	32.095
3	1900-01-02 02:45:00	0.85054	1.31754	40.9823	32.8503
3	1900-01-02 03:00:00	0.86034	1.32204	37.55	32.218
3	1900-01-02 03:15:00	0.86567	1.29837	38.3514	31.6334
3	1900-01-02 03:30:00	0.74734	1.24244	34.7642	30.6472
3	1900-01-02 03:45:00	0.78556	1.29416	36.6401	32.2181
3	1900-01-02 04:00:00	0.71445	1.24805	33.5179	30.7579
3	1900-01-02 04:15:00	0.7583	1.2786	33.3969	31.9659
3	1900-01-02 04:30:00	0.85393	1.29543	37.5679	31.2079
3	1900-01-02 04:45:00	0.83954	1.31664	37.1416	32.1416
3	1900-01-02 05:00:00	0.81994	1.25434	36.3793	32.0843
3	1900-01-02 05:15:00	0.81095	1.26075	37.4947	32.6967
3	1900-01-02 05:30:00	0.74587	1.19207	34.1406	30.7796
3	1900-01-02 05:45:00	0.7809	1.1956	35.6012	31.5762
3	1900-01-02 06:00:00	0.55806	1.08043	27.369	29.584
3	1900-01-02 06:15:00	0.61234	1.12008	29.5783	30.8653
3	1900-01-02 06:30:00	0.49113	0.96024	25.074	28.07
3	1900-01-02 06:45:00	0.5288	0.95493	26.786	29.619
3	1900-01-02 07:00:00	0.4573	0.9701	25.0315	29.3505
3	1900-01-02 07:15:00	0.41244	0.92969	21.1607	28.4487
3	1900-01-02 07:30:00	0.31826	0.92214	19.3488	28.6588
3	1900-01-02 07:45:00	0.41859	0.91922	22.9143	29.7403
3	1900-01-02 08:00:00	0.38297	0.90865	20.5306	28.6776
3	1900-01-02 08:15:00	0.32969	0.93184	18.4387	30.3067
3	1900-01-02 08:30:00	0.24599	0.74315	15.207	25.831
3	1900-01-02 08:45:00	0.33966	0.79558	18.04	26.797
3	1900-01-02 09:00:00	0.28386	0.70838	18.503	23.909
3	1900-01-02 09:15:00	0.2725	0.71962	15.872	25.312
3	1900-01-02 09:30:00	0.28945	0.69019	17.647	24.358
3	1900-01-02 09:45:00	0.32051	0.68583	19.406	25.628
3	1900-01-02 10:00:00	0.25127	0.55453	17.563	21.463
3	1900-01-02 10:15:00	0.21577	0.69679	14.511	24.428
3	1900-01-02 10:30:00	0.2096	0.72116	13.426	26.903
3	1900-01-02 10:45:00	0.20821	0.69851	13.587	27.448
3	1900-01-02 11:00:00	0.17554	0.69265	12.943	26.111
3	1900-01-02 11:15:00	0.11589	0.70005	9.376	28.375
3	1900-01-02 11:30:00	0.18807	0.62169	16.032	23.789
3	1900-01-02 11:45:00	0.187	0.71105	8.837	26.792
3	1900-01-02 12:00:00	0.22205	0.75216	14.81	26.966
3	1900-01-02 12:15:00	0.22973	0.79704	15.745	28.216
3	1900-01-02 12:30:00	0.24017	0.66177	17.131	23.363
3	1900-01-02 12:45:00	0.20192	0.70298	15.175	25.014
3	1900-01-02 13:00:00	0.09099	0.64113	8.419	23.863
3	1900-01-02 13:15:00	0.25318	0.7661	13.841	26.815
3	1900-01-02 13:30:00	0.24304	0.7275	16.692	27.893
3	1900-01-02 13:45:00	0.26597	0.70524	18.141	26.946
3	1900-01-02 14:00:00	0.22244	0.76879	16.868	28.913
3	1900-01-02 14:15:00	0.24362	0.779	19.164	29.247
3	1900-01-02 14:30:00	0.16078	0.72669	12.159	26.203
3	1900-01-02 14:45:00	0.30679	0.7878	18.108	28.473
3	1900-01-02 15:00:00	0.22164	0.71984	14.923	26.276
3	1900-01-02 15:15:00	0.18553	0.72203	12.484	27.533
3	1900-01-02 15:30:00	0.20857	0.769	11.49	26.895
3	1900-01-02 15:45:00	0.20443	0.71744	15.205	28.11
3	1900-01-02 16:00:00	0.12256	0.75047	11.406	27.2
3	1900-01-02 16:15:00	0.29279	0.77473	18.419	28.334
3	1900-01-02 16:30:00	0.31432	0.81065	19.727	27.632
3	1900-01-02 16:45:00	0.22889	0.80562	15.298	28.268
3	1900-01-02 17:00:00	0.29292	0.78308	16.929	27.173
3	1900-01-02 17:15:00	0.24403	0.80026	15.731	28.245
3	1900-01-02 17:30:00	0.19152	0.75895	13.032	26.495
3	1900-01-02 17:45:00	0.21697	0.77168	13.451	26.911
3	1900-01-02 18:00:00	0.30669	0.81662	17.063	28.472
3	1900-01-02 18:15:00	0.24984	0.84429	15.6188	27.8328
3	1900-01-02 18:30:00	0.23784	0.79956	12.8847	27.0667
3	1900-01-02 18:45:00	0.1988	0.80827	12.14	26.468
3	1900-01-02 19:00:00	0.2934	0.77264	15.7339	25.6119
3	1900-01-02 19:15:00	0.28489	0.8362	16.0391	25.7261
3	1900-01-02 19:30:00	0.33905	0.84233	16.5616	26.7326
3	1900-01-02 19:45:00	0.30385	0.86053	14.8508	26.1958
3	1900-01-02 20:00:00	0.32436	0.86113	16.2278	27.2278
3	1900-01-02 20:15:00	0.3465	0.94829	17.0795	27.7985
3	1900-01-02 20:30:00	0.53865	0.98351	25.5472	28.8872
3	1900-01-02 20:45:00	0.54202	0.98105	24.509	29.085
3	1900-01-02 21:00:00	0.56905	1.00486	25.4313	28.9693
3	1900-01-02 21:15:00	0.58237	1.02043	25.8191	28.8991
3	1900-01-02 21:30:00	0.57984	0.98303	25.831	29.38
3	1900-01-02 21:45:00	0.59012	1.0166	25.7604	28.6804
3	1900-01-02 22:00:00	0.65917	1.00282	27.4041	27.8881
3	1900-01-02 22:15:00	0.67553	1.05467	28.3343	29.0233
3	1900-01-02 22:30:00	0.68054	1.00914	27.7593	28.6133
3	1900-01-02 22:45:00	0.66716	1.00796	28.5064	28.4324
3	1900-01-02 23:00:00	0.70437	1.01107	28.0659	28.5269
3	1900-01-02 23:15:00	0.68881	1.01281	27.962	29.199
3	1900-01-02 23:30:00	0.67866	1.00106	27.7784	28.4884
3	1900-01-02 23:45:00	0.68181	1.00911	27.7687	28.7647
4	1900-01-03	0.71182	1.02272	28.2715	28.0175
4	1900-01-03 00:15:00	0.67088	0.99398	27.0947	27.3557
4	1900-01-03 00:30:00	0.7165	1.0132	27.1976	27.9226
4	1900-01-03 00:45:00	0.69105	1.01785	28.1312	28.1592
4	1900-01-03 01:00:00	0.7221	0.998	27.2904	27.1484
4	1900-01-03 01:15:00	0.72699	1.01839	27.5965	28.2895
4	1900-01-03 01:30:00	0.62637	0.96037	24.9454	27.2094
4	1900-01-03 01:45:00	0.59424	0.93684	24.2846	27.1336
4	1900-01-03 02:00:00	0.59149	0.94889	23.5671	26.5131
4	1900-01-03 02:15:00	0.58098	0.97763	22.974	26.634
4	1900-01-03 02:30:00	0.59236	0.95028	23.1364	26.1104
4	1900-01-03 02:45:00	0.60078	0.93686	22.8541	25.3201
4	1900-01-03 03:00:00	0.51929	0.94311	20.1481	24.5891
4	1900-01-03 03:15:00	0.5495	0.87466	21.8216	25.1176
4	1900-01-03 03:30:00	0.43619	0.83682	16.9802	24.0842
4	1900-01-03 03:45:00	0.4445	0.8588	17.8132	24.0492
4	1900-01-03 04:00:00	0.45653	0.84111	18.6133	24.4133
4	1900-01-03 04:15:00	0.51611	0.87268	20.0422	24.3612
4	1900-01-03 04:30:00	0.46342	0.83952	18.4651	23.8261
4	1900-01-03 04:45:00	0.47812	0.85777	18.9248	23.8898
4	1900-01-03 05:00:00	0.40979	0.83019	17.6203	23.6013
4	1900-01-03 05:15:00	0.43934	0.81039	17.41	23.479
4	1900-01-03 05:30:00	0.43683	0.81649	18.6851	23.7601
4	1900-01-03 05:45:00	0.48261	0.78752	20.3751	23.7801
4	1900-01-03 06:00:00	0.40154	0.77384	17.5814	23.6444
4	1900-01-03 06:15:00	0.42835	0.75679	19.5655	24.0575
4	1900-01-03 06:30:00	0.43155	0.72504	21.2812	24.0122
4	1900-01-03 06:45:00	0.4487	0.7444	21.2282	24.9832
4	1900-01-03 07:00:00	0.37947	0.68244	19.5021	23.6811
4	1900-01-03 07:15:00	0.39241	0.69509	18.0546	23.0626
4	1900-01-03 07:30:00	0.31034	0.74107	14.97	23.639
4	1900-01-03 07:45:00	0.32699	0.69627	17.102	23.375
4	1900-01-03 08:00:00	0.23968	0.6341	13.228	21.985
4	1900-01-03 08:15:00	0.22185	0.66382	13.413	23.424
4	1900-01-03 08:30:00	0.15767	0.57713	10.678	19.968
4	1900-01-03 08:45:00	0.18035	0.52268	11	20.544
4	1900-01-03 09:00:00	0.17863	0.50751	8.291	19.24
4	1900-01-03 09:15:00	0.20525	0.53273	13.329	20.217
4	1900-01-03 09:30:00	0.19165	0.57777	11.129	20.582
4	1900-01-03 09:45:00	0.21671	0.65469	10.711	22.497
4	1900-01-03 10:00:00	0.23968	0.58019	11.941	21.767
4	1900-01-03 10:15:00	0.22595	0.58917	9.535	21.567
4	1900-01-03 10:30:00	0.19309	0.53789	7.342	18.847
4	1900-01-03 10:45:00	0.18291	0.51581	8.136	20.034
4	1900-01-03 11:00:00	0.08446	0.46974	8.947	20.898
4	1900-01-03 11:15:00	0.17842	0.48792	9.411	21.884
4	1900-01-03 11:30:00	0.11366	0.44737	7.401	20.392
4	1900-01-03 11:45:00	0.16783	0.42343	13.081	19.774
4	1900-01-03 12:00:00	0.13519	0.43711	9.17	21.798
4	1900-01-03 12:15:00	0.11534	0.43254	7.937	21.033
4	1900-01-03 12:30:00	0.07678	0.42371	4.881	19.407
4	1900-01-03 12:45:00	0.06796	0.46613	6.766	23.591
4	1900-01-03 13:00:00	0.11787	0.4862	8.472	22.166
4	1900-01-03 13:15:00	0.18067	0.50598	13.784	21.58
4	1900-01-03 13:30:00	0.14644	0.4957	11.305	22.123
4	1900-01-03 13:45:00	0.1273	0.50895	8.836	22.099
4	1900-01-03 14:00:00	0.22516	0.56825	17.559	22.028
4	1900-01-03 14:15:00	0.25553	0.58405	17.413	22.354
4	1900-01-03 14:30:00	0.18146	0.53189	14.593	24.402
4	1900-01-03 14:45:00	0.24823	0.55009	15.683	22.064
4	1900-01-03 15:00:00	0.18942	0.56564	15.16	23.86
4	1900-01-03 15:15:00	0.23442	0.56197	14.824	21.232
4	1900-01-03 15:30:00	0.18362	0.53561	12.769	23.397
4	1900-01-03 15:45:00	0.23618	0.53755	12.668	22.193
4	1900-01-03 16:00:00	0.17763	0.48372	12.652	21.096
4	1900-01-03 16:15:00	0.16689	0.49598	11.635	22.531
4	1900-01-03 16:30:00	0.12244	0.48635	9.009	21.224
4	1900-01-03 16:45:00	0.11124	0.49399	10.485	21.777
4	1900-01-03 17:00:00	0.20673	0.51884	14.94	21.432
4	1900-01-03 17:15:00	0.1666	0.51244	13.802	21.459
4	1900-01-03 17:30:00	0.13043	0.54433	11.213	22.986
4	1900-01-03 17:45:00	0.17957	0.50357	12.746	22.775
4	1900-01-03 18:00:00	0.16116	0.53826	13.615	22.2
4	1900-01-03 18:15:00	0.17469	0.60743	13.553	23.662
4	1900-01-03 18:30:00	0.16753	0.51483	12.41	23.059
4	1900-01-03 18:45:00	0.13752	0.54672	11.742	24.095
4	1900-01-03 19:00:00	0.23008	0.61011	16.017	23.621
4	1900-01-03 19:15:00	0.19263	0.6202	13.903	24.282
4	1900-01-03 19:30:00	0.21318	0.59729	15.184	23.257
4	1900-01-03 19:45:00	0.22103	0.61252	14.3464	23.3634
4	1900-01-03 20:00:00	0.19569	0.56056	11.3635	20.8275
4	1900-01-03 20:15:00	0.19765	0.55733	13.7268	21.3298
4	1900-01-03 20:30:00	0.18145	0.5659	12.3693	20.5453
4	1900-01-03 20:45:00	0.23923	0.56055	15.4764	20.9884
4	1900-01-03 21:00:00	0.22079	0.58073	14.9924	21.1354
4	1900-01-03 21:15:00	0.21086	0.60779	12.8019	21.9569
4	1900-01-03 21:30:00	0.24791	0.63944	14.995	23.362
4	1900-01-03 21:45:00	0.24461	0.61188	13.9778	23.2288
4	1900-01-03 22:00:00	0.17917	0.5864	11.2405	21.1405
4	1900-01-03 22:15:00	0.16805	0.57812	12.1223	22.7493
4	1900-01-03 22:30:00	0.239	0.62499	14.1809	22.5729
4	1900-01-03 22:45:00	0.28512	0.65626	14.6215	22.5295
4	1900-01-03 23:00:00	0.25963	0.57785	15.0929	20.0109
4	1900-01-03 23:15:00	0.26894	0.57577	13.1892	20.2842
4	1900-01-03 23:30:00	0.19998	0.6926	11.0915	22.6325
4	1900-01-03 23:45:00	0.23364	0.63877	14.2583	23.1483
5	1900-01-04	0.1952	0.62804	11.9923	21.5163
5	1900-01-04 00:15:00	0.24252	0.64071	12.2547	22.3847
5	1900-01-04 00:30:00	0.18364	0.60683	11.3705	20.3085
5	1900-01-04 00:45:00	0.21478	0.61968	12.0869	21.0859
5	1900-01-04 01:00:00	0.26593	0.626	14.6791	21.0921
5	1900-01-04 01:15:00	0.27271	0.65451	15.2137	22.2377
5	1900-01-04 01:30:00	0.26535	0.69001	14.1195	22.5715
5	1900-01-04 01:45:00	0.28048	0.68458	14.6047	23.4607
5	1900-01-04 02:00:00	0.27929	0.67626	13.4809	21.8419
5	1900-01-04 02:15:00	0.31013	0.66574	16.088	22.841
5	1900-01-04 02:30:00	0.3337	0.69387	16.9154	22.2654
5	1900-01-04 02:45:00	0.33553	0.6798	17.8814	22.4064
5	1900-01-04 03:00:00	0.30592	0.68028	16.8674	23.3144
5	1900-01-04 03:15:00	0.37642	0.71585	19.5723	24.5723
5	1900-01-04 03:30:00	0.2621	0.62995	14.7164	21.7154
5	1900-01-04 03:45:00	0.26753	0.67168	14.3358	22.7768
5	1900-01-04 04:00:00	0.2839	0.65199	15.7963	21.4753
5	1900-01-04 04:15:00	0.31254	0.62313	15.8728	21.5128
5	1900-01-04 04:30:00	0.33917	0.65995	16.9649	21.5689
5	1900-01-04 04:45:00	0.32211	0.66521	15.8366	22.1826
5	1900-01-04 05:00:00	0.31807	0.66818	17.4319	23.0549
5	1900-01-04 05:15:00	0.38758	0.67137	19.4007	22.8717
5	1900-01-04 05:30:00	0.3071	0.61227	17.7278	22.1468
5	1900-01-04 05:45:00	0.31609	0.60046	16.6731	21.5111
5	1900-01-04 06:00:00	0.30557	0.56706	16.6903	21.2843
5	1900-01-04 06:15:00	0.23646	0.56458	15.4123	21.0703
5	1900-01-04 06:30:00	0.22044	0.55324	12.5793	21.7813
5	1900-01-04 06:45:00	0.21348	0.53442	14.5041	20.7521
5	1900-01-04 07:00:00	0.2219	0.54939	13.545	20.392
5	1900-01-04 07:15:00	0.17585	0.53411	10.866	20.82
5	1900-01-04 07:30:00	0.22577	0.53449	13.263	21.043
5	1900-01-04 07:45:00	0.25448	0.55874	14.08	21.755
5	1900-01-04 08:00:00	0.14462	0.5121	10.856	22.901
5	1900-01-04 08:15:00	0.20636	0.54412	13.946	24.35
5	1900-01-04 08:30:00	0.19514	0.49049	13.976	20.532
5	1900-01-04 08:45:00	0.22519	0.4955	17.172	22.044
5	1900-01-04 09:00:00	0.19987	0.49569	15.077	21.937
5	1900-01-04 09:15:00	0.22533	0.53337	16.971	23.476
5	1900-01-04 09:30:00	0.17576	0.48611	11.961	20.301
5	1900-01-04 09:45:00	0.17872	0.5131	11.93	21.109
5	1900-01-04 10:00:00	0.20318	0.45032	13.749	20.525
5	1900-01-04 10:15:00	0.14796	0.45524	8.836	17.974
5	1900-01-04 10:30:00	0.06613	0.4128	5.61	20.949
5	1900-01-04 10:45:00	0.1244	0.42761	7.95	20.905
5	1900-01-04 11:00:00	0.12088	0.36918	14.766	21.362
5	1900-01-04 11:15:00	0.16634	0.45454	12.312	21.147
5	1900-01-04 11:30:00	0.08763	0.35103	7.805	19.195
5	1900-01-04 11:45:00	0.08091	0.34671	8.084	19.091
5	1900-01-04 12:00:00	0.14428	0.34678	16.435	20.208
5	1900-01-04 12:15:00	0.15589	0.35389	15.009	20.375
5	1900-01-04 12:30:00	0.09822	0.35632	9.201	19.298
5	1900-01-04 12:45:00	0.16416	0.38086	10.645	20.316
5	1900-01-04 13:00:00	0.17481	0.35211	13.654	18.455
5	1900-01-04 13:15:00	0.11427	0.34577	5.075	20.005
5	1900-01-04 13:30:00	0.07179	0.38739	10.452	20.487
5	1900-01-04 13:45:00	0.11946	0.36936	13.196	21.182
5	1900-01-04 14:00:00	0.17162	0.42882	10.034	19.27
5	1900-01-04 14:15:00	0.18386	0.40976	10.301	18.343
5	1900-01-04 14:30:00	0.12497	0.3678	6.787	17.76
5	1900-01-04 14:45:00	0.1741	0.42501	8.453	19.831
5	1900-01-04 15:00:00	0.19535	0.39349	12.804	18.363
5	1900-01-04 15:15:00	0.18021	0.41521	10.652	18.951
5	1900-01-04 15:30:00	0.11417	0.41236	3.268	16.309
5	1900-01-04 15:45:00	0.1697	0.42469	10.016	18.661
5	1900-01-04 16:00:00	0.20588	0.42681	10.411	17.194
5	1900-01-04 16:15:00	0.18641	0.45062	6.747	18.245
5	1900-01-04 16:30:00	0.24381	0.49063	10.11	17.711
5	1900-01-04 16:45:00	0.2801	0.50085	10.484	17.378
5	1900-01-04 17:00:00	0.30589	0.52309	11.913	16.653
5	1900-01-04 17:15:00	0.28357	0.51662	10.077	17.555
5	1900-01-04 17:30:00	0.31584	0.53679	15.384	18.634
5	1900-01-04 17:45:00	0.27839	0.5056	10.633	18.423
5	1900-01-04 18:00:00	0.26739	0.59787	11.819	20.821
5	1900-01-04 18:15:00	0.27893	0.58349	12.357	19.761
5	1900-01-04 18:30:00	0.32508	0.59776	16.249	19.444
5	1900-01-04 18:45:00	0.36047	0.6217	17.783	21.688
5	1900-01-04 19:00:00	0.17674	0.45957	20.593	23.271
5	1900-01-04 19:15:00	0.20491	0.47361	22.562	23.617
5	1900-01-04 19:30:00	0.26588	0.49471	21.54	24.049
5	1900-01-04 19:45:00	0.24294	0.51573	20.834	23.127
5	1900-01-04 20:00:00	0.20911	0.49589	19.864	22.553
5	1900-01-04 20:15:00	0.26136	0.53616	20.811	22.69
5	1900-01-04 20:30:00	0.27951	0.48993	19.303	22.096
5	1900-01-04 20:45:00	0.25978	0.518	18.378	23.57
5	1900-01-04 21:00:00	0.23836	0.51756	19.935	23.357
5	1900-01-04 21:15:00	0.27086	0.55282	20.013	22.312
5	1900-01-04 21:30:00	0.19906	0.47786	14.371	20.855
5	1900-01-04 21:45:00	0.24022	0.55792	14.664	20.421
5	1900-01-04 22:00:00	0.21573	0.51694	14.7297	20.7657
5	1900-01-04 22:15:00	0.23766	0.55545	15.6273	21.0923
5	1900-01-04 22:30:00	0.2769	0.50497	17.7032	20.8672
5	1900-01-04 22:45:00	0.29392	0.53308	17.4218	20.7678
5	1900-01-04 23:00:00	0.18992	0.5197	11.7871	20.6801
5	1900-01-04 23:15:00	0.19304	0.55978	14.1697	20.7987
5	1900-01-04 23:30:00	0.21904	0.5139	14.1542	19.9062
5	1900-01-04 23:45:00	0.23178	0.53125	14.1616	19.8246
6	1900-01-05	0.24216	0.49972	14.2967	18.6797
6	1900-01-05 00:15:00	0.22268	0.50214	13.705	18.579
6	1900-01-05 00:30:00	0.25878	0.53422	13.7344	18.5964
6	1900-01-05 00:45:00	0.23453	0.5051	14.9895	18.4315
6	1900-01-05 01:00:00	0.20023	0.51609	13.7606	19.9766
6	1900-01-05 01:15:00	0.23303	0.55338	13.4373	19.8153
6	1900-01-05 01:30:00	0.30175	0.54212	17.4248	20.0028
6	1900-01-05 01:45:00	0.29601	0.55628	15.8614	20.3404
6	1900-01-05 02:00:00	0.29539	0.51949	15.2684	18.5214
6	1900-01-05 02:15:00	0.29181	0.51975	16.0842	18.4692
6	1900-01-05 02:30:00	0.28326	0.51316	13.8398	19.0668
6	1900-01-05 02:45:00	0.28028	0.50071	15.8658	19.3048
6	1900-01-05 03:00:00	0.32168	0.55497	16.7799	20.4319
6	1900-01-05 03:15:00	0.32832	0.5516	16.9995	19.8455
6	1900-01-05 03:30:00	0.39365	0.59404	19.7655	21.5705
6	1900-01-05 03:45:00	0.3846	0.5842	20.684	21.504
6	1900-01-05 04:00:00	0.39855	0.61047	20.403	22.2
6	1900-01-05 04:15:00	0.39885	0.58882	21.2695	21.0875
6	1900-01-05 04:30:00	0.41617	0.61132	21.9753	21.7283
6	1900-01-05 04:45:00	0.44164	0.62175	21.9552	21.7422
6	1900-01-05 05:00:00	0.40651	0.57403	21.9452	21.8922
6	1900-01-05 05:15:00	0.42516	0.5781	21.9457	22.5397
6	1900-01-05 05:30:00	0.43782	0.56604	20.9233	21.9323
6	1900-01-05 05:45:00	0.43952	0.5642	21.3209	21.4249
6	1900-01-05 06:00:00	0.41075	0.52223	22.0948	20.6318
6	1900-01-05 06:15:00	0.41568	0.54923	21.1003	20.4883
6	1900-01-05 06:30:00	0.38786	0.52809	20.6176	20.8516
6	1900-01-05 06:45:00	0.37713	0.50583	21.4258	21.9718
6	1900-01-05 07:00:00	0.39973	0.55722	21.732	22.46
6	1900-01-05 07:15:00	0.37436	0.5496	21.459	21.948
6	1900-01-05 07:30:00	0.16681	0.47994	11.003	19.095
6	1900-01-05 07:45:00	0.24016	0.45395	15.398	19.607
6	1900-01-05 08:00:00	0.19864	0.45621	9.563	17.95
6	1900-01-05 08:15:00	0.17332	0.45084	10.681	18.258
6	1900-01-05 08:30:00	0.13658	0.46525	10.642	19.87
6	1900-01-05 08:45:00	0.16722	0.49245	8.737	19.335
6	1900-01-05 09:00:00	0.124	0.48863	11.455	19.981
6	1900-01-05 09:15:00	0.27654	0.56571	11.873	19.687
6	1900-01-05 09:30:00	0.20345	0.564	8.329	17.977
6	1900-01-05 09:45:00	0.30242	0.72746	8.429	18.305
6	1900-01-05 10:00:00	0.33275	0.87239	10.676	18.788
6	1900-01-05 10:15:00	0.47777	1.02748	7.287	15.209
6	1900-01-05 10:30:00	0.57574	1.21755	10.15	19.113
6	1900-01-05 10:45:00	0.61646	1.25606	9.39	20.02
6	1900-01-05 11:00:00	0.64354	1.31831	16.911	24.473
6	1900-01-05 11:15:00	0.7504	1.41324	16.277	24.866
6	1900-01-05 11:30:00	0.95159	1.38069	20.58	23.642
6	1900-01-05 11:45:00	0.8315	1.3925	12.117	23.764
6	1900-01-05 12:00:00	0.84645	1.45745	18.74	24.603
6	1900-01-05 12:15:00	0.83636	1.45306	16.387	23.757
6	1900-01-05 12:30:00	0.77393	1.51326	13.422	23.414
6	1900-01-05 12:45:00	0.83154	1.49784	14.938	21.438
6	1900-01-05 13:00:00	0.84234	1.58483	11.763	23.852
6	1900-01-05 13:15:00	0.97108	1.56768	18.616	25.014
6	1900-01-05 13:30:00	0.71731	1.4567	16.251	22.132
6	1900-01-05 13:45:00	0.88667	1.42437	13.732	18.612
6	1900-01-05 14:00:00	0.78271	1.42	15.467	24.308
6	1900-01-05 14:15:00	0.8033	1.23212	15.819	22.7
6	1900-01-05 14:30:00	0.57218	1.2629	10.765	23.724
6	1900-01-05 14:45:00	0.71984	1.13572	16.137	23.189
6	1900-01-05 15:00:00	0.66616	1.16591	13.621	23.257
6	1900-01-05 15:15:00	0.67837	1.18015	11.999	22.302
6	1900-01-05 15:30:00	0.56392	1.03601	13.098	20.657
6	1900-01-05 15:45:00	0.52682	1.01886	10.057	20.65
6	1900-01-05 16:00:00	0.55543	0.97756	15.744	22.112
6	1900-01-05 16:15:00	0.47156	0.86467	12.371	21.368
6	1900-01-05 16:30:00	0.45945	0.7584	14.215	18.205
6	1900-01-05 16:45:00	0.36756	0.71824	11.922	19.12
6	1900-01-05 17:00:00	0.37902	0.68081	15.372	21.23
6	1900-01-05 17:15:00	0.29219	0.62413	11.308	19.839
6	1900-01-05 17:30:00	0.30339	0.59768	12.517	20.869
6	1900-01-05 17:45:00	0.32113	0.57414	11.697	20.522
6	1900-01-05 18:00:00	0.27845	0.56559	10.985	18.576
6	1900-01-05 18:15:00	0.27248	0.50398	10.82	17.555
6	1900-01-05 18:30:00	0.24029	0.46578	9.866	18.113
6	1900-01-05 18:45:00	0.16114	0.47188	7.622	19.463
6	1900-01-05 19:00:00	0.19126	0.4657	9.2382	18.3352
6	1900-01-05 19:15:00	0.18637	0.46259	8.2228	17.4018
6	1900-01-05 19:30:00	0.16506	0.42823	9.2968	16.3948
6	1900-01-05 19:45:00	0.13463	0.42683	8.315	16.952
6	1900-01-05 20:00:00	0.13133	0.41073	7.2324	15.8734
6	1900-01-05 20:15:00	0.19953	0.36979	10.3611	16.3731
6	1900-01-05 20:30:00	0.18169	0.40506	9.0142	15.5792
6	1900-01-05 20:45:00	0.2314	0.37152	12.7802	15.9802
6	1900-01-05 21:00:00	0.16903	0.39051	9.0221	15.3291
6	1900-01-05 21:15:00	0.20881	0.35531	10.3359	14.1669
6	1900-01-05 21:30:00	0.22756	0.4005	12.1349	15.5649
6	1900-01-05 21:45:00	0.19802	0.3871	10.9456	15.7686
6	1900-01-05 22:00:00	0.16509	0.40884	8.7311	15.8111
6	1900-01-05 22:15:00	0.11899	0.39678	7.6014	16.1974
6	1900-01-05 22:30:00	0.20822	0.38851	9.6317	16.2827
6	1900-01-05 22:45:00	0.20332	0.41009	11.1878	15.7508
6	1900-01-05 23:00:00	0.15886	0.39661	8.5686	16.5276
6	1900-01-05 23:15:00	0.19785	0.37645	11.78	15.861
6	1900-01-05 23:30:00	0.20726	0.39995	9.1976	14.9426
6	1900-01-05 23:45:00	0.06331	0.3409	5.3105	14.3025
7	1900-01-06	0.1086	0.36279	5.4741	14.5741
7	1900-01-06 00:15:00	0.08622	0.37333	6.0848	15.1268
7	1900-01-06 00:30:00	0.18252	0.37046	8.0094	13.8314
7	1900-01-06 00:45:00	0.13768	0.37018	6.794	13.915
7	1900-01-06 01:00:00	0.23796	0.42742	11.5354	15.6584
7	1900-01-06 01:15:00	0.22327	0.41316	8.9066	15.1016
7	1900-01-06 01:30:00	0.20896	0.35548	9.4194	13.3684
7	1900-01-06 01:45:00	0.19705	0.35452	8.3115	12.4645
7	1900-01-06 02:00:00	0.11235	0.29646	4.6792	10.5802
7	1900-01-06 02:15:00	0.17533	0.37278	6.0182	12.2262
7	1900-01-06 02:30:00	0.04291	0.3424	3.47	11.555
7	1900-01-06 02:45:00	0.21466	0.43494	9.6724	14.4864
7	1900-01-06 03:00:00	0.10768	0.35184	5.5681	12.1141
7	1900-01-06 03:15:00	0.20324	0.37803	8.8501	13.2601
7	1900-01-06 03:30:00	0.09429	0.28151	5.0708	9.8368
7	1900-01-06 03:45:00	0.13689	0.37591	7.0271	13.9091
7	1900-01-06 04:00:00	0.08478	0.3686	3.7793	12.4973
7	1900-01-06 04:15:00	0.15815	0.40269	6.6209	14.0679
7	1900-01-06 04:30:00	0.13657	0.28151	4.8374	9.4164
7	1900-01-06 04:45:00	0.1755	0.37942	8.8274	12.9844
7	1900-01-06 05:00:00	0.11082	0.29008	4.5153	9.8203
7	1900-01-06 05:15:00	0.05844	0.36084	3.4751	12.1559
7	1900-01-06 05:30:00	0.09252	0.3311	4.1493	10.7523
7	1900-01-06 05:45:00	0.14238	0.3386	6.1613	12.1063
7	1900-01-06 06:00:00	0.10155	0.41449	4.2565	13.5485
7	1900-01-06 06:15:00	0.18738	0.34901	7.5844	13.4934
7	1900-01-06 06:30:00	0.14849	0.35973	7.7637	12.4407
7	1900-01-06 06:45:00	0.06489	0.30617	4.6116	11.8826
7	1900-01-06 07:00:00	0.20759	0.4244	9.3181	14.4651
7	1900-01-06 07:15:00	0.10252	0.34599	5.362	13.543
7	1900-01-06 07:30:00	0.11961	0.38338	5.2332	13.5962
7	1900-01-06 07:45:00	0.16042	0.35004	6.3686	12.7776
7	1900-01-06 08:00:00	0.10411	0.36696	4.8714	12.6774
7	1900-01-06 08:15:00	0.10159	0.37676	3.7105	13.8595
7	1900-01-06 08:30:00	0.14134	0.40718	6.3263	12.5803
7	1900-01-06 08:45:00	0.16056	0.31441	6.598	12.165
7	1900-01-06 09:00:00	0.12518	0.35692	5.2184	12.2034
7	1900-01-06 09:15:00	0.09973	0.3218	4.5468	11.3278
7	1900-01-06 09:30:00	0.16713	0.38144	6.3794	12.1164
7	1900-01-06 09:45:00	0.10069	0.27624	5.2016	10.5366
7	1900-01-06 10:00:00	0.10815	0.30835	4.4152	11.6422
7	1900-01-06 10:15:00	0.10194	0.36019	4.1182	11.5072
7	1900-01-06 10:30:00	0.26749	0.37477	9.2746	13.5936
7	1900-01-06 10:45:00	0.16954	0.39259	6.5816	12.6156
7	1900-01-06 11:00:00	0.17242	0.30859	5.5599	9.7769
7	1900-01-06 11:15:00	0.13419	0.28922	6.2063	9.5133
7	1900-01-06 11:30:00	0.13672	0.33342	5.1	10.336
7	1900-01-06 11:45:00	0.14437	0.29047	5.622	9.906
7	1900-01-06 12:00:00	0.18117	0.26024	5.7836	7.8876
7	1900-01-06 12:15:00	0.06134	0.28308	2.6442	9.6392
7	1900-01-06 12:30:00	0.07761	0.26448	3.6845	8.0525
7	1900-01-06 12:45:00	0.16693	0.23177	6.0636	8.2426
7	1900-01-06 13:00:00	0.11792	0.25405	3.1797	8.5457
7	1900-01-06 13:15:00	0.10435	0.25808	4.028	8.619
7	1900-01-06 13:30:00	0.12252	0.22882	4.9611	7.4991
7	1900-01-06 13:45:00	0.14012	0.2528	4.3175	8.1385
7	1900-01-06 14:00:00	0.18631	0.25448	6.0625	8.4725
7	1900-01-06 14:15:00	0.11213	0.2414	3.7001	8.7491
7	1900-01-06 14:30:00	0.18672	0.3346	6.6672	10.3332
7	1900-01-06 14:45:00	0.11703	0.39547	4.4115	12.0025
7	1900-01-06 15:00:00	0.11983	0.26577	4.6038	8.9208
7	1900-01-06 15:15:00	0.15053	0.30066	5.529	9.07
7	1900-01-06 15:30:00	0.12318	0.26168	4.7352	9.0672
7	1900-01-06 15:45:00	0.12299	0.25112	4.4312	9.5092
7	1900-01-06 16:00:00	0.10651	0.3193	3.4102	8.8152
7	1900-01-06 16:15:00	0.1035	0.26552	4.3841	8.7801
7	1900-01-06 16:30:00	0.22546	0.25155	6.8494	8.9424
7	1900-01-06 16:45:00	0.16925	0.27856	4.9371	8.0221
7	1900-01-06 17:00:00	0.17592	0.28065	5.2528	8.5318
7	1900-01-06 17:15:00	0.18792	0.33395	5.3328	10.2158
7	1900-01-06 17:30:00	0.21261	0.31607	6.3333	8.2433
7	1900-01-06 17:45:00	0.1604	0.21848	4.0903	7.6443
7	1900-01-06 18:00:00	0.13023	0.29101	4.2454	9.2824
7	1900-01-06 18:15:00	0.11643	0.33759	3.6103	10.3613
7	1900-01-06 18:30:00	0.16241	0.35223	5.278	10.339
7	1900-01-06 18:45:00	0.13923	0.34753	4.5811	10.4671
7	1900-01-06 19:00:00	0.10388	0.35198	3.6213	10.9793
7	1900-01-06 19:15:00	0.21215	0.32757	6.4936	10.4106
7	1900-01-06 19:30:00	0.19768	0.32944	6.7085	9.8335
7	1900-01-06 19:45:00	0.19803	0.35961	5.5019	10.2309
7	1900-01-06 20:00:00	0.24289	0.32647	6.2835	9.6355
7	1900-01-06 20:15:00	0.2233	0.30169	7.0002	9.4962
7	1900-01-06 20:30:00	0.30985	0.36687	8.8689	10.8859
7	1900-01-06 20:45:00	0.18964	0.32247	5.0998	9.0828
7	1900-01-06 21:00:00	0.19397	0.36714	3.7716	10.1716
7	1900-01-06 21:15:00	0.2272	0.32798	5.8616	9.5566
7	1900-01-06 21:30:00	0.21846	0.39191	5.5354	11.0134
7	1900-01-06 21:45:00	0.26824	0.36223	7.5539	10.9309
7	1900-01-06 22:00:00	0.20853	0.42739	5.6217	11.5897
7	1900-01-06 22:15:00	0.25047	0.46276	6.5199	13.4289
7	1900-01-06 22:30:00	0.30768	0.43032	7.131	10.946
7	1900-01-06 22:45:00	0.28541	0.4255	7.785	12.462
7	1900-01-06 23:00:00	0.3039	0.42605	6.2073	10.2463
7	1900-01-06 23:15:00	0.18279	0.4101	4.5363	10.8733
7	1900-01-06 23:30:00	0.29943	0.39149	6.9796	10.0656
7	1900-01-06 23:45:00	0.25609	0.38048	6.4729	10.3549
8	1900-01-07	0.24578	0.46339	5.6534	11.8824
8	1900-01-07 00:15:00	0.30755	0.51189	6.3057	12.8047
8	1900-01-07 00:30:00	0.4931	0.52546	11.8875	13.8455
8	1900-01-07 00:45:00	0.4453	0.46394	10.0815	11.9515
8	1900-01-07 01:00:00	0.51229	0.49464	10.876	12.432
8	1900-01-07 01:15:00	0.35975	0.46099	8.7257	11.9057
8	1900-01-07 01:30:00	0.40189	0.45858	8.3746	11.9226
8	1900-01-07 01:45:00	0.36821	0.44161	8.3042	11.2232
8	1900-01-07 02:00:00	0.3476	0.50658	7.2603	12.8713
8	1900-01-07 02:15:00	0.53088	0.53288	10.4879	14.0549
8	1900-01-07 02:30:00	0.32941	0.49274	6.5204	11.7084
8	1900-01-07 02:45:00	0.33172	0.50912	6.8398	12.8998
8	1900-01-07 03:00:00	0.4185	0.43961	6.9684	10.1394
8	1900-01-07 03:15:00	0.46947	0.47694	8.7535	11.3425
8	1900-01-07 03:30:00	0.4174	0.50296	6.8241	11.2521
8	1900-01-07 03:45:00	0.43624	0.47035	8.4735	12.1495
8	1900-01-07 04:00:00	0.27651	0.50613	4.6974	11.6484
8	1900-01-07 04:15:00	0.36507	0.51477	6.5219	12.2549
8	1900-01-07 04:30:00	0.40287	0.47887	6.3826	9.8406
8	1900-01-07 04:45:00	0.48587	0.4942	9.0056	12.4666
8	1900-01-07 05:00:00	0.43463	0.51878	7.4712	11.5152
8	1900-01-07 05:15:00	0.52913	0.48349	9.6765	11.5145
8	1900-01-07 05:30:00	0.39697	0.47238	7.5142	9.8592
8	1900-01-07 05:45:00	0.30936	0.4618	5.5787	10.6927
8	1900-01-07 06:00:00	0.45369	0.47412	7.3113	9.8763
8	1900-01-07 06:15:00	0.34033	0.41658	6.3893	9.7253
8	1900-01-07 06:30:00	0.34694	0.4639	7.2211	11.7081
8	1900-01-07 06:45:00	0.38381	0.50452	7.119	11.582
8	1900-01-07 07:00:00	0.56257	0.59263	9.553	13.009
8	1900-01-07 07:15:00	0.75192	0.58298	12.08	12.864
8	1900-01-07 07:30:00	0.38363	0.52308	5.661	9.743
8	1900-01-07 07:45:00	0.26166	0.51707	4.858	10.949
8	1900-01-07 08:00:00	0.44862	0.58831	8.757	12.749
8	1900-01-07 08:15:00	0.32216	0.5635	6.318	13.064
8	1900-01-07 08:30:00	0.29824	0.49201	6.196	11.013
8	1900-01-07 08:45:00	0.39618	0.54636	6.808	11.711
8	1900-01-07 09:00:00	0.30346	0.48765	6.138	11.002
8	1900-01-07 09:15:00	0.559151	0.458471	12.238	10.718
8	1900-01-07 09:30:00	0.305459	0.430429	6.764	12.068
8	1900-01-07 09:45:00	0.378592	0.451732	9.862	13.199
8	1900-01-07 10:00:00	0.447245	0.640335	7.23	12.244
8	1900-01-07 10:15:00	0.510949	0.682509	9.986	13.842
8	1900-01-07 10:30:00	0.58478	0.60858	10.771	12.021
8	1900-01-07 10:45:00	0.40322	0.65213	7.459	14.512
8	1900-01-07 11:00:00	0.52333	0.70278	9.408	14.365
8	1900-01-07 11:15:00	0.3827	0.7348	7.987	15.509
8	1900-01-07 11:30:00	0.4592	0.71713	10.442	16.041
8	1900-01-07 11:45:00	0.496342	0.758142	10.367	14.905
8	1900-01-07 12:00:00	0.49256	0.86205	6.061	15.688
8	1900-01-07 12:15:00	0.592261	0.804651	10.064	14.761
8	1900-01-07 12:30:00	0.540047	0.906737	9.293	18.27
8	1900-01-07 12:45:00	0.56228	0.76791	9.349	15.058
8	1900-01-07 13:00:00	0.689791	0.770981	11.739	14.169
8	1900-01-07 13:15:00	0.600202	0.736502	10.489	12.918
8	1900-01-07 13:30:00	0.55122	0.84878	9.04	15.327
8	1900-01-07 13:45:00	0.661913	0.823613	11.326	16.469
8	1900-01-07 14:00:00	0.57803	0.93506	9.502	18.518
8	1900-01-07 14:15:00	0.72143	0.83433	11.266	16.315
8	1900-01-07 14:30:00	0.45631	0.71085	7.177	13.716
8	1900-01-07 14:45:00	0.41508	0.61461	6.196	12.529
8	1900-01-07 15:00:00	0.52955	0.61776	9.951	12.788
8	1900-01-07 15:15:00	0.4853	0.6654	8.294	13.208
8	1900-01-07 15:30:00	0.43522	0.58369	7.383	12.028
8	1900-01-07 15:45:00	0.40498	0.65617	7.045	12.686
8	1900-01-07 16:00:00	0.46917	0.68173	8.686	13.764
8	1900-01-07 16:15:00	0.35588	0.63802	6.169	12.478
8	1900-01-07 16:30:00	0.56974	0.66808	9.77	14.451
8	1900-01-07 16:45:00	0.62179	0.63911	9.36	13.243
8	1900-01-07 17:00:00	0.666581	0.563341	9.527	10.062
8	1900-01-07 17:15:00	0.51903	0.57365	7.493	12.002
8	1900-01-07 17:30:00	0.59835	0.49477	9.541	9.626
8	1900-01-07 17:45:00	0.56127	0.53871	8.617	11.638
8	1900-01-07 18:00:00	0.54872	0.46722	8.411	9.366
8	1900-01-07 18:15:00	0.51101	0.46282	7.857	10.903
8	1900-01-07 18:30:00	0.61453	0.56212	9.78	10.998
8	1900-01-07 18:45:00	0.4422	0.60393	6.903	12.268
8	1900-01-07 19:00:00	0.82105	0.82205	11.795	15.061
8	1900-01-07 19:15:00	0.8116	0.83554	11.01	15.029
8	1900-01-07 19:30:00	0.5802	0.78102	8.268	14.025
8	1900-01-07 19:45:00	0.68091	0.72288	9.507	13.815
8	1900-01-07 20:00:00	0.70711	0.76383	10.074	14.445
8	1900-01-07 20:15:00	0.82299	0.77853	11.432	15.314
8	1900-01-07 20:30:00	0.90444	0.80261	12.8945	14.7305
8	1900-01-07 20:45:00	1.07439	0.81713	13.5078	14.4608
8	1900-01-07 21:00:00	0.46485	0.54267	7.384	9.892
8	1900-01-07 21:15:00	0.48018	0.46564	6.9053	10.0743
8	1900-01-07 21:30:00	0.57198	0.71657	8.0583	13.9993
8	1900-01-07 21:45:00	0.72112	0.77617	10.7197	15.6687
8	1900-01-07 22:00:00	0.9475	0.8443	12.9008	15.4758
8	1900-01-07 22:15:00	1.06067	0.88127	13.9735	16.1345
8	1900-01-07 22:30:00	0.95829	0.81659	10.988	13.606
8	1900-01-07 22:45:00	1.0171	0.78186	13.7262	14.0192
8	1900-01-07 23:00:00	0.67894	0.6118	9.7855	10.9945
8	1900-01-07 23:15:00	0.59776	0.65205	8.3694	12.1354
8	1900-01-07 23:30:00	0.4918	0.49302	7.592	10.046
8	1900-01-07 23:45:00	0.49896	0.52348	7.0876	10.3756
9	1900-01-08	0.46993	0.6083	6.2553	11.1233
9	1900-01-08 00:15:00	0.64774	0.60383	9.1896	11.2886
9	1900-01-08 00:30:00	0.41239	0.63724	6.4066	11.6346
9	1900-01-08 00:45:00	0.58357	0.59514	8.6621	10.7851
9	1900-01-08 01:00:00	0.54886	0.66247	8.4873	12.2633
9	1900-01-08 01:15:00	0.49815	0.66987	7.2813	11.3443
9	1900-01-08 01:30:00	0.53243	0.7092	7.801	12.144
9	1900-01-08 01:45:00	0.5986	0.71861	8.7562	13.5192
9	1900-01-08 02:00:00	0.69739	0.78044	8.6934	12.8674
9	1900-01-08 02:15:00	0.47335	0.80336	6.7544	14.1124
9	1900-01-08 02:30:00	0.86455	0.88565	10.5251	14.8281
9	1900-01-08 02:45:00	0.78489	0.96811	10.5511	16.2731
9	1900-01-08 03:00:00	0.94058	0.93228	11.6571	15.0131
9	1900-01-08 03:15:00	0.74392	0.92819	9.5342	15.6032
9	1900-01-08 03:30:00	0.86139	0.99334	10.731	17.125
9	1900-01-08 03:45:00	0.92751	1.02791	11.7952	17.1892
9	1900-01-08 04:00:00	1.20963	1.03593	14.3872	17.8092
9	1900-01-08 04:15:00	1.25324	1.06324	14.3553	17.5583
9	1900-01-08 04:30:00	0.64888	1.00818	7.6865	16.1215
9	1900-01-08 04:45:00	0.81528	1.00117	10.0956	16.1096
9	1900-01-08 05:00:00	0.80259	0.98104	10.286	16.888
9	1900-01-08 05:15:00	0.61097	0.97037	7.7485	15.9065
9	1900-01-08 05:30:00	1.0164	1.0172	12.7107	17.4007
9	1900-01-08 05:45:00	0.88573	1.03443	11.4183	17.4123
9	1900-01-08 06:00:00	1.00265	0.98805	12.745	15.732
9	1900-01-08 06:15:00	0.98775	0.97305	12.07	16.475
9	1900-01-08 06:30:00	0.859059	1.03336	11.214	16.974
9	1900-01-08 06:45:00	0.893715	1.06438	12.016	17.483
9	1900-01-08 07:00:00	1.24511	1.13521	14.783	17.296
9	1900-01-08 07:15:00	1.43279	1.14049	16.37	17.688
9	1900-01-08 07:30:00	1.41559	1.23519	14.09	17.981
9	1900-01-08 07:45:00	1.59046	1.30076	17.176	19.12
9	1900-01-08 08:00:00	1.28136	1.21376	14.008	18.412
9	1900-01-08 08:15:00	1.35545	1.25625	14.645	19.123
9	1900-01-08 08:30:00	1.25577	1.06097	14.281	16.455
9	1900-01-08 08:45:00	1.34279	1.10409	14.219	17.439
9	1900-01-08 09:00:00	1.33489	1.18669	16.004	18.642
9	1900-01-08 09:15:00	1.48817	1.18077	16.057	17.772
9	1900-01-08 09:30:00	0.9249	0.9856	10.703	14.738
9	1900-01-08 09:45:00	0.883231	1.07547	10.24	15.133
9	1900-01-08 10:00:00	0.716269	0.939439	10.813	16.516
9	1900-01-08 10:15:00	0.936666	0.982266	12.707	17.173
9	1900-01-08 10:30:00	0.634044	0.744154	8.742	12.749
9	1900-01-08 10:45:00	0.588405	0.845715	8.558	13.373
9	1900-01-08 11:00:00	0.750175	0.866645	9.999	13.529
9	1900-01-08 11:15:00	0.741219	1.04361	9.852	15.6
9	1900-01-08 11:30:00	0.82645	1.03125	10.439	14.634
9	1900-01-08 11:45:00	0.810186	1.12746	10.153	16.51
9	1900-01-08 12:00:00	0.79399	1.07247	10.421	16.576
9	1900-01-08 12:15:00	0.92116	1.04306	10.955	15.108
9	1900-01-08 12:30:00	1.09368	1.12338	13.409	17.488
9	1900-01-08 12:45:00	1.03531	1.19271	11.793	17.01
9	1900-01-08 13:00:00	0.90076	1.17006	10.813	16.849
9	1900-01-08 13:15:00	1.1516	1.2127	14.189	18.423
9	1900-01-08 13:30:00	1.2177	1.155	13.637	17.221
9	1900-01-08 13:45:00	1.22759	1.21949	14.095	17.569
9	1900-01-08 14:00:00	1.15307	1.16397	12.832	16.212
9	1900-01-08 14:15:00	1.26441	1.38151	12.618	18.627
9	1900-01-08 14:30:00	1.02879	1.41219	11.669	19.474
9	1900-01-08 14:45:00	1.10624	1.42704	12.396	17.81
9	1900-01-08 15:00:00	0.75026	1.15766	7.333	14.831
9	1900-01-08 15:15:00	0.85632	1.22102	8.35	15.428
9	1900-01-08 15:30:00	1.39787	1.03797	12.127	13.46
9	1900-01-08 15:45:00	0.97459	0.92929	9.647	12.469
9	1900-01-08 16:00:00	0.66737	1.09747	5.714	13.088
9	1900-01-08 16:15:00	0.84756	1.06976	7.298	13.044
9	1900-01-08 16:30:00	0.84126	1.00036	7.579	13.81
9	1900-01-08 16:45:00	1.18969	1.24619	10.41	15.49
9	1900-01-08 17:00:00	1.09838	1.05728	9.389	14.29
9	1900-01-08 17:15:00	1.41047	1.29477	14.04	17.218
9	1900-01-08 17:30:00	1.35325	1.21525	10.488	16.478
9	1900-01-08 17:45:00	1.51812	1.50952	14.199	19.61
9	1900-01-08 18:00:00	1.40149	1.26129	12.228	16.409
9	1900-01-08 18:15:00	1.53903	1.51013	15.388	20.492
9	1900-01-08 18:30:00	1.69277	1.28817	13.562	15.793
9	1900-01-08 18:45:00	1.90495	1.26985	18.235	17.15
9	1900-01-08 19:00:00	1.28027	1.33617	11.281	15.932
9	1900-01-08 19:15:00	1.32802	1.47572	13.45	20.294
9	1900-01-08 19:30:00	1.46495	1.37945	12.905	16.932
9	1900-01-08 19:45:00	1.61562	1.45402	15.951	19.355
9	1900-01-08 20:00:00	1.39872	1.39172	11.353	16.304
9	1900-01-08 20:15:00	1.62191	1.46911	14.937	20.203
9	1900-01-08 20:30:00	1.67428	1.38578	14.622	17.456
9	1900-01-08 20:45:00	1.8009	1.5245	16.021	20.502
9	1900-01-08 21:00:00	1.85143	1.42033	15.61	17.554
9	1900-01-08 21:15:00	1.84048	1.45708	16.819	19.761
9	1900-01-08 21:30:00	1.26961	1.32261	10.077	16.797
9	1900-01-08 21:45:00	1.3771	1.3602	12.592	18.079
9	1900-01-08 22:00:00	1.5753	1.389	13.398	18.73
9	1900-01-08 22:15:00	1.66736	1.37826	14.639	18.16
9	1900-01-08 22:30:00	1.54796	1.37716	13.559	18.542
9	1900-01-08 22:45:00	1.62809	1.40459	14.499	18.641
9	1900-01-08 23:00:00	1.50158	1.34268	13.446	18.31
9	1900-01-08 23:15:00	1.56319	1.31959	14.047	18.223
9	1900-01-08 23:30:00	1.5015	1.3162	13.053	17.689
9	1900-01-08 23:45:00	1.58424	1.40934	14.051	18.496
10	1900-01-09	1.67153	1.35723	15.51	18.476
10	1900-01-09 00:15:00	1.61249	1.39519	13.907	17.724
10	1900-01-09 00:30:00	1.6447	1.4116	15.138	18.588
10	1900-01-09 00:45:00	1.4828	1.395	13.6752	18.3392
10	1900-01-09 01:00:00	1.63593	1.38333	14.0911	18.3631
10	1900-01-09 01:15:00	1.78513	1.40513	15.5456	18.2416
10	1900-01-09 01:30:00	1.64555	1.45355	13.1442	18.8492
10	1900-01-09 01:45:00	1.80212	1.46592	15.279	17.986
10	1900-01-09 02:00:00	1.9177	1.4124	17.0058	18.2068
10	1900-01-09 02:15:00	2.00546	1.48256	17.3664	18.9484
10	1900-01-09 02:30:00	1.83503	1.41333	14.9343	18.4773
10	1900-01-09 02:45:00	1.80553	1.38693	15.254	18.081
10	1900-01-09 03:00:00	1.82501	1.44441	15.1503	18.3283
10	1900-01-09 03:15:00	1.85526	1.48806	14.8596	18.1026
10	1900-01-09 03:30:00	2.07283	1.51273	16.9936	18.8266
10	1900-01-09 03:45:00	2.11612	1.52452	16.518	18.269
10	1900-01-09 04:00:00	2.12849	1.55219	17.3243	18.9023
10	1900-01-09 04:15:00	2.17216	1.52196	17.2354	18.0224
10	1900-01-09 04:30:00	2.1121	1.582	16.8903	20.0463
10	1900-01-09 04:45:00	2.13838	1.53218	17.4129	19.2889
10	1900-01-09 05:00:00	2.06597	1.50877	15.244	17.314
10	1900-01-09 05:15:00	2.10076	1.53426	16.094	18.306
10	1900-01-09 05:30:00	2.08947	1.50877	15.526	16.67
10	1900-01-09 05:45:00	2.08355	1.47785	16.122	16.821
10	1900-01-09 06:00:00	2.08806	1.53446	15.769	16.58
10	1900-01-09 06:15:00	2.12736	1.54866	15.352	16.117
10	1900-01-09 06:30:00	2.10173	1.54313	14.667	17.172
10	1900-01-09 06:45:00	2.16249	1.57099	15.807	17.759
10	1900-01-09 07:00:00	2.01933	1.54973	13.539	17.27
10	1900-01-09 07:15:00	2.17974	1.61814	15.866	18.684
10	1900-01-09 07:30:00	2.10061	1.61041	13.552	17.105
10	1900-01-09 07:45:00	2.23473	1.77063	16.38	19.602
10	1900-01-09 08:00:00	2.13652	1.70112	13.761	17.489
10	1900-01-09 08:15:00	2.30864	1.78734	18.244	20.285
10	1900-01-09 08:30:00	2.1859	1.7135	14.665	18.117
10	1900-01-09 08:45:00	2.29771	1.77601	17.397	19.612
10	1900-01-09 09:00:00	2.33356	1.89336	16.854	20.041
10	1900-01-09 09:15:00	2.38032	1.88982	17.522	20.334
10	1900-01-09 09:30:00	2.42605	1.87805	19.243	22.76
10	1900-01-09 09:45:00	2.4082	1.8294	19.996	22.349
10	1900-01-09 10:00:00	2.44968	1.94828	18.987	22.081
10	1900-01-09 10:15:00	2.48819	2.02629	18.169	21.434
10	1900-01-09 10:30:00	2.26136	2.09076	17.649	22.729
10	1900-01-09 10:45:00	2.40923	2.05853	18.649	23.013
10	1900-01-09 11:00:00	2.50105	2.26135	19.706	23.498
10	1900-01-09 11:15:00	2.60285	2.21755	19.596	23.425
10	1900-01-09 11:30:00	2.31799	2.50219	19.952	25.07
10	1900-01-09 11:45:00	2.79378	2.53188	20.363	24.052
10	1900-01-09 12:00:00	2.82183	2.67983	21.369	25.747
10	1900-01-09 12:15:00	2.88824	2.74374	20.22	24.575
10	1900-01-09 12:30:00	2.73012	2.63812	19.857	22.762
10	1900-01-09 12:45:00	2.51703	2.55033	16.894	21.773
10	1900-01-09 13:00:00	2.6996	2.5296	19.446	24.147
10	1900-01-09 13:15:00	2.88237	2.44067	20.472	23.615
10	1900-01-09 13:30:00	2.8813	2.3588	20.976	21.731
10	1900-01-09 13:45:00	2.80925	2.38655	21.278	21.004
10	1900-01-09 14:00:00	2.78898	2.50598	19.915	24.425
10	1900-01-09 14:15:00	3.05556	2.38446	20.967	22.394
10	1900-01-09 14:30:00	2.76249	2.26439	18.028	19.976
10	1900-01-09 14:45:00	2.95753	2.20513	21.113	19.842
10	1900-01-09 15:00:00	2.44321	2.20411	16.878	20.943
10	1900-01-09 15:15:00	2.71558	2.26788	18.191	21.557
10	1900-01-09 15:30:00	2.73861	2.13641	19.092	20.326
10	1900-01-09 15:45:00	2.70198	2.18078	18.091	20.558
10	1900-01-09 16:00:00	2.89458	2.36038	21.524	21.485
10	1900-01-09 16:15:00	2.90483	2.22413	20.888	21.193
10	1900-01-09 16:30:00	2.74915	2.23685	18.242	19.76
10	1900-01-09 16:45:00	2.91496	2.23456	19.378	20.834
10	1900-01-09 17:00:00	2.92093	2.25683	20.608	20.872
10	1900-01-09 17:15:00	2.97682	2.22282	20.235	20.504
10	1900-01-09 17:30:00	2.66411	2.15991	18.428	19.881
10	1900-01-09 17:45:00	2.74603	2.17973	19.379	19.785
10	1900-01-09 18:00:00	2.58447	2.06597	18.244	19.054
10	1900-01-09 18:15:00	2.55889	2.07259	17.269	19.889
10	1900-01-09 18:30:00	2.48743	1.98183	16.157	18.415
10	1900-01-09 18:45:00	2.55768	1.90598	17.428	18.571
10	1900-01-09 19:00:00	2.73095	1.97635	17.898	18.653
10	1900-01-09 19:15:00	2.72294	1.92884	17.369	17.898
10	1900-01-09 19:30:00	2.61053	1.90163	17.541	18.465
10	1900-01-09 19:45:00	2.64414	1.86634	18.226	17.687
10	1900-01-09 20:00:00	2.58009	1.92799	18.11	18.36
10	1900-01-09 20:15:00	2.6502	1.9616	17.871	18.924
10	1900-01-09 20:30:00	2.67947	1.86437	17.402	18.258
10	1900-01-09 20:45:00	2.62109	1.71779	17.16	16.494
10	1900-01-09 21:00:00	2.47016	1.92156	17.731	19.225
10	1900-01-09 21:15:00	2.5778	1.9241	17.421	19.012
10	1900-01-09 21:30:00	2.55503	1.86433	16.234	18.567
10	1900-01-09 21:45:00	2.59943	1.76713	16.28	16.69
10	1900-01-09 22:00:00	2.06244	1.89324	13.417	19.482
10	1900-01-09 22:15:00	2.30504	1.86454	15.947	19.652
10	1900-01-09 22:30:00	2.17211	1.66361	12.474	16.32
10	1900-01-09 22:45:00	2.38094	1.84904	16.718	18.804
10	1900-01-09 23:00:00	2.13513	1.57043	13.035	15.526
10	1900-01-09 23:15:00	2.35277	1.67657	14.867	16.446
10	1900-01-09 23:30:00	2.24103	1.65863	15.435	17.016
10	1900-01-09 23:45:00	2.28043	1.75083	15.921	18.802
11	1900-01-10	2.19875	1.65095	14.81	18.108
11	1900-01-10 00:15:00	2.26299	1.66619	16.8843	18.6433
11	1900-01-10 00:30:00	2.31378	1.70398	15.687	17.544
11	1900-01-10 00:45:00	2.30777	1.71247	16.0972	18.7072
11	1900-01-10 01:00:00	2.30824	1.71344	16.2858	18.9958
11	1900-01-10 01:15:00	2.43699	1.77779	17.8237	18.9967
11	1900-01-10 01:30:00	2.31421	1.78821	16.4395	19.5255
11	1900-01-10 01:45:00	2.32831	1.79451	16.4714	18.9624
11	1900-01-10 02:00:00	2.29253	1.76643	16.404	18.483
11	1900-01-10 02:15:00	2.38693	1.75313	15.955	17.877
11	1900-01-10 02:30:00	2.44418	1.80858	16.389	17.96
11	1900-01-10 02:45:00	2.41318	1.79028	16.8664	19.0334
11	1900-01-10 03:00:00	2.40606	1.80536	16.209	18.777
11	1900-01-10 03:15:00	2.51606	1.80876	17.383	19.099
11	1900-01-10 03:30:00	2.41931	1.77601	16.436	17.927
11	1900-01-10 03:45:00	2.3722	1.7995	16.238	18.772
11	1900-01-10 04:00:00	2.45989	1.84189	17.252	19.166
11	1900-01-10 04:15:00	2.4112	1.8077	14.708	17.841
11	1900-01-10 04:30:00	2.41237	1.80097	16.084	18.489
11	1900-01-10 04:45:00	2.36713	1.74223	16.344	17.541
11	1900-01-10 05:00:00	2.43545	1.81425	16.609	17.657
11	1900-01-10 05:15:00	2.47579	1.81359	15.728	17.199
11	1900-01-10 05:30:00	2.3926	1.8219	15.231	17.517
11	1900-01-10 05:45:00	2.47064	1.76834	16.907	17.72
11	1900-01-10 06:00:00	2.43238	1.83258	16.631	18.917
11	1900-01-10 06:15:00	2.48715	1.90175	16.819	19.589
11	1900-01-10 06:30:00	2.552	1.938	17.257	19.538
11	1900-01-10 06:45:00	2.72107	1.97607	17.911	20.101
11	1900-01-10 07:00:00	2.56082	2.01062	15.779	17.718
11	1900-01-10 07:15:00	2.62817	2.21737	17.715	20.665
11	1900-01-10 07:30:00	2.91734	2.09764	18.566	19.552
11	1900-01-10 07:45:00	2.98917	2.05687	19.621	19.245
11	1900-01-10 08:00:00	2.62253	2.21523	17.445	20.317
11	1900-01-10 08:15:00	2.2203	2.3076	15.494	21.417
11	1900-01-10 08:30:00	3.12249	2.25569	20.995	21.761
11	1900-01-10 08:45:00	3.27	2.3325	20.515	21.599
11	1900-01-10 09:00:00	2.40126	2.45356	15.894	20.428
11	1900-01-10 09:15:00	2.39578	2.37908	16.755	20.51
11	1900-01-10 09:30:00	2.8779	2.6153	21.906	25.01
11	1900-01-10 09:45:00	2.67269	2.72539	21.348	26.296
11	1900-01-10 10:00:00	3.01539	3.05209	21.821	25.099
11	1900-01-10 10:15:00	3.15237	3.20307	21.033	25.676
11	1900-01-10 10:30:00	3.28334	2.97784	20.288	21.596
11	1900-01-10 10:45:00	2.80867	3.06497	18.933	24.225
11	1900-01-10 11:00:00	2.92496	3.08086	19.921	24.997
11	1900-01-10 11:15:00	3.11377	3.16337	20.867	23.947
11	1900-01-10 11:30:00	3.46196	3.88916	23.024	26.15
11	1900-01-10 11:45:00	3.67623	3.64103	21.381	24.548
11	1900-01-10 12:00:00	2.90751	3.30701	17.838	23.529
11	1900-01-10 12:15:00	3.41314	3.57684	19.675	24.136
11	1900-01-10 12:30:00	3.67042	3.59502	21.709	23.057
11	1900-01-10 12:45:00	4.24194	3.61544	21.372	22.674
11	1900-01-10 13:00:00	3.90717	4.00047	21.677	25.359
11	1900-01-10 13:15:00	3.93463	3.94393	19.753	24.402
11	1900-01-10 13:30:00	4.31018	3.19808	24.689	21.027
11	1900-01-10 13:45:00	4.167	4.1058	23.488	19.246
11	1900-01-10 14:00:00	3.22871	3.63311	19.866	19.611
11	1900-01-10 14:15:00	3.19095	3.54715	17.573	18.629
11	1900-01-10 14:30:00	2.91507	3.22807	18.299	19.25
11	1900-01-10 14:45:00	2.64554	3.26224	17.145	18.103
11	1900-01-10 15:00:00	2.7908	3.2846	19.287	23.087
11	1900-01-10 15:15:00	2.82012	3.06762	17.588	20.761
11	1900-01-10 15:30:00	2.23117	2.69647	15.184	18.91
11	1900-01-10 15:45:00	2.43597	2.82637	15.974	19.301
11	1900-01-10 16:00:00	2.21086	2.57286	16.406	20.009
11	1900-01-10 16:15:00	2.26628	2.64168	15.987	18.908
11	1900-01-10 16:30:00	2.18444	2.57984	16.278	19.154
11	1900-01-10 16:45:00	2.2501	2.5942	15.591	18.829
11	1900-01-10 17:00:00	2.28433	2.37103	16.144	18.997
11	1900-01-10 17:15:00	2.1958	2.5022	15.69	19.969
11	1900-01-10 17:30:00	2.59441	2.53861	17.997	20.136
11	1900-01-10 17:45:00	2.65986	2.52866	17.473	20.955
11	1900-01-10 18:00:00	2.68809	2.57769	17.93	22.378
11	1900-01-10 18:15:00	2.77996	2.40126	18.74	21.34
11	1900-01-10 18:30:00	2.72939	2.39549	17.69	20.668
11	1900-01-10 18:45:00	2.62487	2.29467	18.199	20.462
11	1900-01-10 19:00:00	2.61612	2.24812	17.45	20.144
11	1900-01-10 19:15:00	2.70433	2.17953	18.033	19.646
11	1900-01-10 19:30:00	2.45052	2.17002	16.797	21.615
11	1900-01-10 19:45:00	2.60393	2.03733	16.869	19.182
11	1900-01-10 20:00:00	2.32963	2.08943	15.217	19.967
11	1900-01-10 20:15:00	2.46094	2.00694	16.038	19.964
11	1900-01-10 20:30:00	2.52973	1.92883	16.223	19.16
11	1900-01-10 20:45:00	2.45928	1.85468	16.429	18.812
11	1900-01-10 21:00:00	2.34114	1.84304	15.869	18.513
11	1900-01-10 21:15:00	2.42317	1.84827	15.956	17.703
11	1900-01-10 21:30:00	2.40018	1.81398	16.173	18.201
11	1900-01-10 21:45:00	2.41442	1.83242	16.992	17.804
11	1900-01-10 22:00:00	2.22348	1.76688	15.1855	17.4145
11	1900-01-10 22:15:00	2.31356	1.74396	15.4565	17.1995
11	1900-01-10 22:30:00	2.26187	1.74607	16.4172	18.0762
11	1900-01-10 22:45:00	2.26949	1.68979	16.349	17.178
11	1900-01-10 23:00:00	2.36577	1.81107	16.21	17.49
11	1900-01-10 23:15:00	2.3474	1.7443	16.4389	17.3349
11	1900-01-10 23:30:00	2.30344	1.76484	15.9331	19.8771
11	1900-01-10 23:45:00	2.35712	1.77922	16.3627	18.0237
12	1900-01-11	2.25994	1.77014	16.105	17.587
12	1900-01-11 00:15:00	2.22361	1.72681	15.5685	16.9035
12	1900-01-11 00:30:00	2.17109	1.72249	14.425	16.313
12	1900-01-11 00:45:00	2.33454	1.78994	16.3281	17.6231
12	1900-01-11 01:00:00	2.23677	1.72817	15.7868	17.3108
12	1900-01-11 01:15:00	2.23945	1.71585	15.3832	16.7212
12	1900-01-11 01:30:00	2.24851	1.73281	15.8436	17.2156
12	1900-01-11 01:45:00	2.3368	1.7178	17.6916	17.9976
12	1900-01-11 02:00:00	2.16875	1.69025	15.3043	16.4993
12	1900-01-11 02:15:00	2.15723	1.66443	14.863	16.331
12	1900-01-11 02:30:00	2.11987	1.68087	14.7081	16.5431
12	1900-01-11 02:45:00	2.24133	1.65813	15.9357	16.7817
12	1900-01-11 03:00:00	2.20354	1.64424	15.9844	16.5164
12	1900-01-11 03:15:00	2.25256	1.65116	16.2239	16.8859
12	1900-01-11 03:30:00	2.06229	1.64519	14.4073	15.2613
12	1900-01-11 03:45:00	2.2175	1.6654	15.9727	16.3177
12	1900-01-11 04:00:00	2.02445	1.63815	14.9111	16.3171
12	1900-01-11 04:15:00	2.07233	1.63173	15.2565	16.8235
12	1900-01-11 04:30:00	1.98107	1.55917	13.4224	14.8394
12	1900-01-11 04:45:00	2.09394	1.63134	14.8965	16.7055
12	1900-01-11 05:00:00	2.13908	1.66348	16.1955	17.6015
12	1900-01-11 05:15:00	2.12512	1.68412	15.2365	17.1995
12	1900-01-11 05:30:00	2.20358	1.63598	15.0205	16.2885
12	1900-01-11 05:45:00	2.26036	1.68076	16.4241	17.4961
12	1900-01-11 06:00:00	2.2383	1.7208	14.9508	16.1818
12	1900-01-11 06:15:00	2.32262	1.74432	16.353	16.484
12	1900-01-11 06:30:00	2.18172	1.60742	14.664	15.882
12	1900-01-11 06:45:00	1.98902	1.71842	13.1356	17.2076
12	1900-01-11 07:00:00	1.82635	1.73555	11.877	16.012
12	1900-01-11 07:15:00	1.94333	1.67513	12.072	15.667
12	1900-01-11 07:30:00	2.07778	1.73618	13.901	15.741
12	1900-01-11 07:45:00	2.13241	1.74391	14.734	15.874
12	1900-01-11 08:00:00	2.19943	1.89953	15.405	18.165
12	1900-01-11 08:15:00	2.15554	1.76464	14.735	16.642
12	1900-01-11 08:30:00	2.12984	1.91324	14.645	19.138
12	1900-01-11 08:45:00	2.29306	1.91986	16.349	19.202
12	1900-01-11 09:00:00	2.22585	1.88985	15.629	18.472
12	1900-01-11 09:15:00	2.08107	2.29337	15.525	17.782
12	1900-01-11 09:30:00	2.23214	2.44494	14.551	20.011
12	1900-01-11 09:45:00	2.37364	2.14654	14.861	22.621
12	1900-01-11 10:00:00	0	0	0	0
12	1900-01-11 10:15:00	0	0	0	0
12	1900-01-11 10:30:00	1.79628	2.26498	12.752	19.293
12	1900-01-11 10:45:00	1.98748	2.26948	14.245	20.197
12	1900-01-11 11:00:00	1.94149	2.70349	12.726	20.49
12	1900-01-11 11:15:00	2.13268	2.95858	13.963	22.244
12	1900-01-11 11:30:00	2.19546	3.15306	15.13	22.524
12	1900-01-11 11:45:00	2.23375	2.97195	14.523	21.004
12	1900-01-11 12:00:00	1.75012	2.75082	11.904	19.216
12	1900-01-11 12:15:00	1.56752	2.75392	10.17	18.155
12	1900-01-11 12:30:00	1.99207	3.01217	12.019	18.433
12	1900-01-11 12:45:00	1.93463	2.77023	10.553	17.212
12	1900-01-11 13:00:00	2.05716	3.27816	12.371	16.929
12	1900-01-11 13:15:00	1.97548	3.19738	9.92	16.957
12	1900-01-11 13:30:00	2.15655	2.82145	13.935	18.942
12	1900-01-11 13:45:00	2.11175	2.91455	11.382	20.011
12	1900-01-11 14:00:00	2.02981	2.55581	12.182	16.054
12	1900-01-11 14:15:00	1.71947	2.62627	8.982	17.028
12	1900-01-11 14:30:00	2.33329	2.79959	15.886	19.91
12	1900-01-11 14:45:00	2.05447	2.47707	12.598	17.558
12	1900-01-11 15:00:00	1.94477	2.42007	13.12	17.583
12	1900-01-11 15:15:00	1.82487	2.41547	10.324	17.133
12	1900-01-11 15:30:00	1.91372	2.43032	12.805	18.588
12	1900-01-11 15:45:00	2.16614	2.01964	13.418	14.748
12	1900-01-11 16:00:00	1.85791	2.01571	13.028	16.116
12	1900-01-11 16:15:00	2.14136	1.98346	14.789	16.021
12	1900-01-11 16:30:00	1.71632	1.77412	11.747	14.082
12	1900-01-11 16:45:00	1.53181	2.16111	9.242	16.487
12	1900-01-11 17:00:00	2.16658	2.19188	16.489	18.169
12	1900-01-11 17:15:00	2.60423	2.47683	17.976	21.148
12	1900-01-11 17:30:00	2.82538	2.36988	18.189	17.805
12	1900-01-11 17:45:00	2.09844	2.38294	13.73	18.288
12	1900-01-11 18:00:00	2.72436	2.43826	17.015	18.492
12	1900-01-11 18:15:00	2.38501	2.44131	14.253	19.094
12	1900-01-11 18:30:00	2.80698	2.42338	18.037	19.728
12	1900-01-11 18:45:00	2.935	2.4486	17.901	19.173
12	1900-01-11 19:00:00	2.57837	2.30027	17.028	18.999
12	1900-01-11 19:15:00	2.89332	2.30302	17.877	18.889
12	1900-01-11 19:30:00	2.61486	2.07046	16.14	16.789
12	1900-01-11 19:45:00	2.71115	2.22385	15.864	17.689
12	1900-01-11 20:00:00	2.60223	2.00803	16.388	17.144
12	1900-01-11 20:15:00	2.55154	2.07834	16.21	17.603
12	1900-01-11 20:30:00	2.35308	1.81328	14.354	15.906
12	1900-01-11 20:45:00	2.09849	1.72309	12.218	14.527
12	1900-01-11 21:00:00	1.61334	1.76644	10.551	15.715
12	1900-01-11 21:15:00	1.67386	1.85096	12.01	16.163
12	1900-01-11 21:30:00	2.22308	1.88248	14.763	16.957
12	1900-01-11 21:45:00	2.29458	1.90178	15.476	16.908
12	1900-01-11 22:00:00	2.04148	1.79528	13.56	16.407
12	1900-01-11 22:15:00	2.0756	1.738	14.14	15.958
12	1900-01-11 22:30:00	1.28533	1.46683	9.398	13.41
12	1900-01-11 22:45:00	1.10843	1.52833	8.468	14.258
12	1900-01-11 23:00:00	1.74182	1.66702	12.888	14.741
12	1900-01-11 23:15:00	1.86515	1.76125	13.022	15.902
12	1900-01-11 23:30:00	1.4679	1.4959	10.704	13.59
12	1900-01-11 23:45:00	1.32846	1.53046	9.03	14.26
13	1900-01-12	1.48101	1.59651	10.292	14.514
13	1900-01-12 00:15:00	1.65528	1.56248	11.921	14.337
13	1900-01-12 00:30:00	1.97425	1.84665	13.756	17.468
13	1900-01-12 00:45:00	2.13256	1.82546	15.011	16.497
13	1900-01-12 01:00:00	1.5227	1.632	11.186	14.763
13	1900-01-12 01:15:00	1.66955	1.66755	12.031	15.577
13	1900-01-12 01:30:00	1.27395	1.41515	10.073	13.041
13	1900-01-12 01:45:00	1.01998	1.48858	7.53	13.099
13	1900-01-12 02:00:00	1.81366	1.88706	12.525	16.216
13	1900-01-12 02:15:00	2.12725	1.89755	14.099	16.649
13	1900-01-12 02:30:00	2.42076	2.00206	15.707	17.75
13	1900-01-12 02:45:00	2.41981	2.04961	16.08	17.904
13	1900-01-12 03:00:00	2.25067	2.03687	15.18	17.51
13	1900-01-12 03:15:00	2.38948	1.98388	15.747	17.913
13	1900-01-12 03:30:00	2.47254	1.96134	15.977	16.949
13	1900-01-12 03:45:00	2.45081	1.89671	15.511	16.812
13	1900-01-12 04:00:00	2.46022	1.97902	15.571	15.521
13	1900-01-12 04:15:00	2.35998	2.00748	14.985	17.109
13	1900-01-12 04:30:00	2.46923	1.88413	15.539	16.4
13	1900-01-12 04:45:00	2.35294	1.93694	15.793	16.972
13	1900-01-12 05:00:00	2.09741	1.79911	13.246	14.467
13	1900-01-12 05:15:00	2.13148	1.80148	14.235	15.34
13	1900-01-12 05:30:00	2.33914	1.99104	14.938	16.621
13	1900-01-12 05:45:00	2.35748	2.03838	15.495	17.047
13	1900-01-12 06:00:00	2.52916	2.05526	16.129	16.559
13	1900-01-12 06:15:00	2.4292	2.0975	15.251	16.59
13	1900-01-12 06:30:00	2.50649	2.13299	15.836	17.377
13	1900-01-12 06:45:00	2.53507	2.17647	15.69	17.631
13	1900-01-12 07:00:00	2.51368	2.05938	16.415	16.081
13	1900-01-12 07:15:00	2.50822	2.15022	15.787	17.454
13	1900-01-12 07:30:00	2.42308	2.02968	15.332	16.967
13	1900-01-12 07:45:00	2.47981	1.96241	14.779	15.637
13	1900-01-12 08:00:00	2.30827	1.96167	14.156	15.663
13	1900-01-12 08:15:00	2.30836	2.04876	13.255	16.006
13	1900-01-12 08:30:00	2.35089	2.12709	15.387	18.107
13	1900-01-12 08:45:00	2.30964	2.21714	13.423	17.994
13	1900-01-12 09:00:00	2.29093	2.03583	14.01	16.016
13	1900-01-12 09:15:00	2.30806	2.12506	14.296	16.202
13	1900-01-12 09:30:00	2.6569	2.3245	16.428	18.455
13	1900-01-12 09:45:00	2.75926	2.32466	17.064	18.892
13	1900-01-12 10:00:00	2.28415	2.12415	16.03	21.51
13	1900-01-12 10:15:00	2.1165	2.1123	16.424	21.026
13	1900-01-12 10:30:00	2.06268	2.08528	14.561	18.211
13	1900-01-12 10:45:00	1.88309	2.03119	14.332	18.826
13	1900-01-12 11:00:00	2.39894	2.52674	15.132	17.028
13	1900-01-12 11:15:00	2.68655	2.45215	16.138	17.006
13	1900-01-12 11:30:00	2.05957	2.38907	15.28	18.701
13	1900-01-12 11:45:00	1.77322	2.36392	12.787	17.798
13	1900-01-12 12:00:00	2.7443	2.9195	18.134	20.035
13	1900-01-12 12:15:00	2.77748	2.83078	16.788	19.731
13	1900-01-12 12:30:00	3.05452	2.80552	18.35	19.106
13	1900-01-12 12:45:00	2.365	2.8632	15.46	20.821
13	1900-01-12 13:00:00	2.79078	2.55208	16.999	16.918
13	1900-01-12 13:15:00	2.79151	2.48721	16.466	17.341
13	1900-01-12 13:30:00	2.41638	2.77198	15.225	19.356
13	1900-01-12 13:45:00	2.32096	2.73866	14.336	17.916
13	1900-01-12 14:00:00	1.75747	2.57807	12.143	18.063
13	1900-01-12 14:15:00	2.65887	2.86137	15.274	19.141
13	1900-01-12 14:30:00	2.69317	2.68617	16.07	15.863
13	1900-01-12 14:45:00	2.95674	2.80384	16.352	18.184
13	1900-01-12 15:00:00	3.2307	3.1453	18.415	21.122
13	1900-01-12 15:15:00	3.20777	3.01027	18.565	20.107
13	1900-01-12 15:30:00	3.34114	2.62924	19.949	18.523
13	1900-01-12 15:45:00	2.83282	2.79772	16.347	19.606
13	1900-01-12 16:00:00	2.81137	2.67537	16.653	18.2
13	1900-01-12 16:15:00	2.90541	2.83531	17.607	19.063
13	1900-01-12 16:30:00	3.0719	2.5649	18.369	18.394
13	1900-01-12 16:45:00	3.03743	2.70033	17.337	18.102
13	1900-01-12 17:00:00	2.76021	2.60921	18.095	19.835
13	1900-01-12 17:15:00	2.93862	2.77472	17.514	19.672
13	1900-01-12 17:30:00	2.82925	2.70845	16.871	18.552
13	1900-01-12 17:45:00	2.96554	2.87654	17.856	19.993
13	1900-01-12 18:00:00	2.854	2.6167	17.545	18.868
13	1900-01-12 18:15:00	2.92668	2.68698	16.903	17.895
13	1900-01-12 18:30:00	2.82278	2.60768	17.707	18.704
13	1900-01-12 18:45:00	2.93348	2.51188	17.971	17.612
13	1900-01-12 19:00:00	2.84167	2.45717	16.652	17.888
13	1900-01-12 19:15:00	2.93276	2.29826	17.085	17.001
13	1900-01-12 19:30:00	2.76868	2.25118	16.496	15.552
13	1900-01-12 19:45:00	2.82516	2.27696	17.03	16.475
13	1900-01-12 20:00:00	2.50075	2.19715	14.77	16.553
13	1900-01-12 20:15:00	2.27242	2.21382	14.158	17.157
13	1900-01-12 20:30:00	2.41016	2.12546	15.172	16.306
13	1900-01-12 20:45:00	2.55509	2.12319	16.305	16.102
13	1900-01-12 21:00:00	2.44203	2.18213	15.387	17.122
13	1900-01-12 21:15:00	2.38043	2.09873	15.49	16.682
13	1900-01-12 21:30:00	2.19574	2.11024	14.209	16.631
13	1900-01-12 21:45:00	2.23153	2.18993	13.824	17.244
13	1900-01-12 22:00:00	2.21049	2.02829	14.122	16.608
13	1900-01-12 22:15:00	2.29102	2.09672	14.763	17.527
13	1900-01-12 22:30:00	2.24635	2.10905	15.093	17.697
13	1900-01-12 22:45:00	2.10462	2.15672	13.548	17.153
13	1900-01-12 23:00:00	2.45097	2.02317	16.01	15.715
13	1900-01-12 23:15:00	2.39685	2.07195	16.955	17.321
13	1900-01-12 23:30:00	2.37744	2.04724	15.926	16.119
13	1900-01-12 23:45:00	2.40121	2.10261	16.262	17.172
14	1900-01-13	2.23286	2.08656	15.466	17.428
14	1900-01-13 00:15:00	2.17686	2.15106	14.976	17.455
14	1900-01-13 00:30:00	2.331	1.9821	15.689	15.674
14	1900-01-13 00:45:00	2.38733	1.93163	16.377	16.148
14	1900-01-13 01:00:00	2.1025	1.9647	14.576	15.967
14	1900-01-13 01:15:00	2.24589	2.01359	16.557	16.969
14	1900-01-13 01:30:00	2.2997	2.0447	16.247	17.878
14	1900-01-13 01:45:00	2.37549	2.06229	15.128	17.286
14	1900-01-13 02:00:00	2.41215	1.93705	15.581	15.259
14	1900-01-13 02:15:00	2.12485	2.02315	13.548	16.177
14	1900-01-13 02:30:00	1.83005	1.89155	11.952	14.75
14	1900-01-13 02:45:00	2.02976	1.88446	13.89	15.151
14	1900-01-13 03:00:00	1.95511	2.00651	13.579	16.596
14	1900-01-13 03:15:00	1.94388	2.01488	13.015	16.316
14	1900-01-13 03:30:00	1.87433	1.87283	12.769	15.059
14	1900-01-13 03:45:00	1.85064	1.93164	13.338	16.19
14	1900-01-13 04:00:00	2.29062	2.02802	16.154	16.956
14	1900-01-13 04:15:00	2.19191	1.97391	14.59	16.562
14	1900-01-13 04:30:00	2.24181	2.01781	14.876	15.426
14	1900-01-13 04:45:00	2.3659	2.0945	16.02	16.653
14	1900-01-13 05:00:00	2.07158	1.90448	13.956	15.643
14	1900-01-13 05:15:00	2.11045	1.98705	14.791	16.719
14	1900-01-13 05:30:00	2.10355	1.79165	14.104	14.916
14	1900-01-13 05:45:00	1.94888	1.74058	13.28	14.129
14	1900-01-13 06:00:00	1.50935	1.48145	8.787	11.029
14	1900-01-13 06:15:00	1.59993	1.51453	9.611	12.007
14	1900-01-13 06:30:00	1.88863	1.63793	12.442	12.938
14	1900-01-13 06:45:00	1.81725	1.73575	11.605	13.702
14	1900-01-13 07:00:00	1.78232	1.84242	11.825	14.444
14	1900-01-13 07:15:00	1.8635	1.8381	11.596	14.088
14	1900-01-13 07:30:00	1.74818	1.68288	11.346	13.447
14	1900-01-13 07:45:00	1.81723	1.63453	11.664	12.556
14	1900-01-13 08:00:00	1.61038	1.62298	9.598	12.149
14	1900-01-13 08:15:00	1.60337	1.69817	10.222	13.87
14	1900-01-13 08:30:00	1.74915	1.74805	10.456	12.823
14	1900-01-13 08:45:00	1.88785	1.92735	11.058	14.524
14	1900-01-13 09:00:00	1.83562	1.78762	10.531	13.007
14	1900-01-13 09:15:00	1.8874	1.8565	11.542	14.694
14	1900-01-13 09:30:00	1.45299	1.69769	8.762	13.307
14	1900-01-13 09:45:00	1.62802	1.80512	11.687	13.863
14	1900-01-13 10:00:00	1.51056	1.83266	8.919	13.414
14	1900-01-13 10:15:00	1.85087	1.93977	12.585	15.481
14	1900-01-13 10:30:00	1.54106	1.86946	8.505	14.613
14	1900-01-13 10:45:00	1.73456	1.87406	11.917	15.402
14	1900-01-13 11:00:00	1.76268	1.87938	11.585	15.472
14	1900-01-13 11:15:00	1.97414	1.95064	13.381	18.494
14	1900-01-13 11:30:00	1.67259	1.80299	10.857	15.63
14	1900-01-13 11:45:00	1.44722	1.75502	8.938	13.284
14	1900-01-13 12:00:00	1.74243	1.71953	12.842	15.604
14	1900-01-13 12:15:00	1.83124	1.82724	12.843	16.311
14	1900-01-13 12:30:00	1.20173	1.84803	7.554	13.957
14	1900-01-13 12:45:00	1.54287	1.75897	10.276	13.755
14	1900-01-13 13:00:00	1.59669	1.92859	11.089	16.487
14	1900-01-13 13:15:00	1.8883	2.0055	13.672	16.381
14	1900-01-13 13:30:00	1.66323	1.92903	12.249	14.489
14	1900-01-13 13:45:00	1.69665	1.93645	12.408	15.296
14	1900-01-13 14:00:00	1.36421	1.66111	9.013	11.746
14	1900-01-13 14:15:00	1.71206	1.76995	11.968	13.055
14	1900-01-13 14:30:00	1.33741	1.79791	9.758	15.138
14	1900-01-13 14:45:00	1.48315	1.79625	11.02	15.078
14	1900-01-13 15:00:00	1.84682	2.05392	13.622	16.181
14	1900-01-13 15:15:00	1.76934	2.04254	13.512	16.516
14	1900-01-13 15:30:00	1.93281	2.19311	13.924	16.632
14	1900-01-13 15:45:00	2.11111	2.30211	14.155	17.029
14	1900-01-13 16:00:00	2.27141	2.41281	14.85	17.347
14	1900-01-13 16:15:00	2.26256	2.24116	14.316	15.985
14	1900-01-13 16:30:00	2.43891	2.51871	16.986	18.477
14	1900-01-13 16:45:00	2.51697	2.57697	16.928	18.8
14	1900-01-13 17:00:00	2.60407	2.46857	18.365	17.422
14	1900-01-13 17:15:00	2.58158	2.52868	17.44	18.105
14	1900-01-13 17:30:00	2.5734	2.4639	17.958	18.378
14	1900-01-13 17:45:00	2.6977	2.443	18.006	17.396
14	1900-01-13 18:00:00	2.56761	2.34031	17.354	17.514
14	1900-01-13 18:15:00	2.53796	2.19986	15.593	15.404
14	1900-01-13 18:30:00	2.22142	2.16192	13.389	14.848
14	1900-01-13 18:45:00	2.26228	2.28078	14.377	15.983
14	1900-01-13 19:00:00	2.36233	2.13553	15.738	15.772
14	1900-01-13 19:15:00	2.34335	2.12055	14.962	15.026
14	1900-01-13 19:30:00	1.72692	2.06822	11.704	15.5
14	1900-01-13 19:45:00	1.9964	2.1362	13.346	16.102
14	1900-01-13 20:00:00	2.36392	2.18832	16.343	16.228
14	1900-01-13 20:15:00	2.2656	2.17	14.81	15.617
14	1900-01-13 20:30:00	2.33758	2.04688	16.03	14.581
14	1900-01-13 20:45:00	2.37524	2.09374	15.99	15.36
14	1900-01-13 21:00:00	2.14739	1.99629	14.276	15.004
14	1900-01-13 21:15:00	2.17185	1.99305	14.321	14.602
14	1900-01-13 21:30:00	2.11313	1.96363	14.255	14.929
14	1900-01-13 21:45:00	2.23197	2.02457	15.5888	16.1518
14	1900-01-13 22:00:00	2.11809	1.87609	14.7331	14.7781
14	1900-01-13 22:15:00	2.11634	2.03624	13.7164	15.4314
14	1900-01-13 22:30:00	2.04177	1.91867	14.6738	14.9728
14	1900-01-13 22:45:00	2.25932	1.91882	16.1303	14.2723
14	1900-01-13 23:00:00	2.12894	1.83474	14.8517	14.3647
14	1900-01-13 23:15:00	2.05815	1.87305	14.4912	15.0502
14	1900-01-13 23:30:00	1.96697	1.85437	14.4148	15.5528
14	1900-01-13 23:45:00	1.9348	1.7764	14.0525	14.8635
15	1900-01-14	1.90398	1.85168	13.2774	14.5264
15	1900-01-14 00:15:00	1.869	1.8307	13.7336	15.6326
15	1900-01-14 00:30:00	2.0928	1.9084	15.3932	15.3272
15	1900-01-14 00:45:00	2.01944	1.92704	14.2116	14.5366
15	1900-01-14 01:00:00	1.94296	1.85676	13.9893	15.0393
15	1900-01-14 01:15:00	1.93709	1.78749	14.282	14.724
15	1900-01-14 01:30:00	2.01468	1.76948	14.9052	15.0162
15	1900-01-14 01:45:00	2.0197	1.7995	14.8854	14.8884
15	1900-01-14 02:00:00	1.9189	1.7729	14.7704	15.6524
15	1900-01-14 02:15:00	1.97045	1.86555	16.1714	16.8934
15	1900-01-14 02:30:00	1.94988	1.80368	14.991	15.184
15	1900-01-14 02:45:00	1.89965	1.79335	14.1804	15.0794
15	1900-01-14 03:00:00	1.90141	1.79411	13.579	15.443
15	1900-01-14 03:15:00	1.90154	1.78314	13.239	14.53
15	1900-01-14 03:30:00	1.84228	1.73808	13.5372	14.7252
15	1900-01-14 03:45:00	1.79538	1.72048	11.8683	12.0033
15	1900-01-14 04:00:00	1.45864	1.51494	11.3236	13.4516
15	1900-01-14 04:15:00	1.47462	1.55642	11.3191	13.4371
15	1900-01-14 04:30:00	1.80415	1.56635	13.4923	12.8233
15	1900-01-14 04:45:00	1.76021	1.64671	13.3656	14.1036
15	1900-01-14 05:00:00	1.55466	1.66426	12.8367	15.3777
15	1900-01-14 05:15:00	1.84037	1.67457	14.9777	15.3087
15	1900-01-14 05:30:00	1.71314	1.73784	13.9973	15.9923
15	1900-01-14 05:45:00	1.81598	1.73388	14.3468	15.4918
15	1900-01-14 06:00:00	1.68217	1.75387	12.9204	15.6064
15	1900-01-14 06:15:00	1.72068	1.65308	14.1043	14.8613
15	1900-01-14 06:30:00	1.67987	1.74847	13.5781	15.8891
15	1900-01-14 06:45:00	1.66199	1.81259	13.3224	17.0304
15	1900-01-14 07:00:00	1.88033	1.84443	15.2284	17.0704
15	1900-01-14 07:15:00	1.89827	1.90627	15.0196	16.5056
15	1900-01-14 07:30:00	1.90929	1.88519	14.7827	16.8327
15	1900-01-14 07:45:00	2.01437	1.98397	15.1639	17.0809
15	1900-01-14 08:00:00	2.11521	2.03141	16.8502	18.0652
15	1900-01-14 08:15:00	2.15302	2.08942	17.4133	18.5183
15	1900-01-14 08:30:00	2.0497	1.9108	15.864	17.116
15	1900-01-14 08:45:00	2.19406	1.95176	17.041	17.23
15	1900-01-14 09:00:00	1.9425	1.9057	14.729	15.601
15	1900-01-14 09:15:00	1.9559	1.9735	14.163	15.499
15	1900-01-14 09:30:00	0	0	0	0
15	1900-01-14 09:45:00	0	0	0	0
15	1900-01-14 10:00:00	0	0	0	0
15	1900-01-14 10:15:00	0	0	0	0
15	1900-01-14 10:30:00	0	0	0	0
15	1900-01-14 10:45:00	0	0	0	0
15	1900-01-14 11:00:00	0	0	0	0
15	1900-01-14 11:15:00	0	0	0	0
15	1900-01-14 11:30:00	29.4276	18.3786	8.94	9.344
15	1900-01-14 11:45:00	25.4869	24.1189	7.786	10.184
15	1900-01-14 12:00:00	29.4276	32.4986	8.94	13.197
15	1900-01-14 12:15:00	25.4869	30.6779	7.786	12.563
15	1900-01-14 12:30:00	23.4674	33.3054	7.426	11.76
15	1900-01-14 12:45:00	21.4987	31.4037	8.762	12.443
15	1900-01-14 13:00:00	15.1177	23.2647	2.278	5.053
15	1900-01-14 13:15:00	14.9334	22.1614	9.009	11.598
15	1900-01-14 13:30:00	8.4306	15.463	3.666	5.251
15	1900-01-14 13:45:00	9.54031	16.5565	9.407	11.811
15	1900-01-14 14:00:00	6.034	12.3956	2.965	5.411
15	1900-01-14 14:15:00	6.82053	12.2021	9.532	11.368
15	1900-01-14 14:30:00	3.8692	8.6026	2.852	4.44
15	1900-01-14 14:45:00	4.762	10.0939	8.179	11.135
15	1900-01-14 15:00:00	3.8391	8.0974	4.014	6.771
15	1900-01-14 15:15:00	4.47695	9.06465	9.627	13.727
15	1900-01-14 15:30:00	3.032	7.4189	4.698	8.808
15	1900-01-14 15:45:00	4.0932	7.6972	10.528	14.666
15	1900-01-14 16:00:00	2.64909	6.26339	5.939	11.555
15	1900-01-14 16:15:00	3.1807	6.8634	11.542	18.564
15	1900-01-14 16:30:00	2.55286	5.44736	8.811	14.226
15	1900-01-14 16:45:00	3.05	6.0291	13.586	19.384
15	1900-01-14 17:00:00	2.34085	5.04375	10.442	17.182
15	1900-01-14 17:15:00	2.65745	5.40885	14.354	22.002
15	1900-01-14 17:30:00	2.01969	4.25699	11.961	19.598
15	1900-01-14 17:45:00	2.3277	4.5564	15.824	24.603
15	1900-01-14 18:00:00	1.90457	3.94107	14.328	21.89
15	1900-01-14 18:15:00	1.94586	4.10016	17.401	26.034
15	1900-01-14 18:30:00	1.93061	3.88171	17.278	24.997
15	1900-01-14 18:45:00	1.96529	4.02399	20.885	31.064
15	1900-01-14 19:00:00	1.76093	3.65703	11.008	19.711
15	1900-01-14 19:15:00	1.86568	3.70398	22.364	30.762
15	1900-01-14 19:30:00	1.63783	3.35653	23.151	31.29
15	1900-01-14 19:45:00	1.63038	3.30778	24.022	32.14
15	1900-01-14 20:00:00	1.57015	3.07945	24.884	32.603
15	1900-01-14 20:15:00	1.48638	3.06818	25.219	34.173
15	1900-01-14 20:30:00	1.41296	2.89266	25.549	32.786
15	1900-01-14 20:45:00	1.37881	2.81621	26.071	33.669
15	1900-01-14 21:00:00	1.30115	2.59955	26.8631	33.5041
15	1900-01-14 21:15:00	1.3041	2.5946	26.6672	33.7092
15	1900-01-14 21:30:00	1.22777	2.52437	26.8376	33.6626
15	1900-01-14 21:45:00	1.23917	2.49997	28.1473	34.6553
15	1900-01-14 22:00:00	1.14197	2.35287	27.091	33.843
15	1900-01-14 22:15:00	1.16321	2.37281	28.6147	34.3167
15	1900-01-14 22:30:00	1.14373	2.24343	27.7401	33.3611
15	1900-01-14 22:45:00	1.13365	2.20825	28.1823	34.3743
15	1900-01-14 23:00:00	1.07356	2.15896	27.8684	34.0024
15	1900-01-14 23:15:00	1.06891	2.17231	28.8179	35.6939
15	1900-01-14 23:30:00	1.04238	2.07018	27.8766	33.2206
15	1900-01-14 23:45:00	1.07555	2.04585	29.728	34.086
16	1900-01-15	0.95369	2.00959	26.9924	33.0634
16	1900-01-15 00:15:00	0.93386	1.95816	29.1045	34.2245
16	1900-01-15 00:30:00	0.95486	1.92126	28.4173	32.9583
16	1900-01-15 00:45:00	0.97068	1.95148	29.623	35.252
16	1900-01-15 01:00:00	0.95307	1.87787	29.0195	33.0045
16	1900-01-15 01:15:00	0.91273	1.82623	29.3711	33.2821
16	1900-01-15 01:30:00	0.89789	1.80119	28.0197	32.1807
16	1900-01-15 01:45:00	0.88801	1.79891	29.4244	32.8684
16	1900-01-15 02:00:00	0.87838	1.77678	28.1396	32.3376
16	1900-01-15 02:15:00	0.92879	1.77589	30.5842	33.1592
16	1900-01-15 02:30:00	0.8284	1.6814	28.0689	32.5049
16	1900-01-15 02:45:00	0.85887	1.70117	29.8718	34.0458
16	1900-01-15 03:00:00	0.8769	1.6484	28.6563	31.2663
16	1900-01-15 03:15:00	0.86697	1.67767	29.0849	32.7029
16	1900-01-15 03:30:00	0.8256	1.599	28.0412	31.7652
16	1900-01-15 03:45:00	0.8507	1.6291	29.2709	31.6549
16	1900-01-15 04:00:00	0.80133	1.58743	29.2063	32.3523
16	1900-01-15 04:15:00	0.80094	1.56584	29.4758	32.0058
16	1900-01-15 04:30:00	0.82672	1.57982	29.0209	31.9329
16	1900-01-15 04:45:00	0.84228	1.54538	30.5492	32.0242
16	1900-01-15 05:00:00	0.7338	1.5269	29.229	33.575
16	1900-01-15 05:15:00	0.78466	1.54216	31.4413	34.3533
16	1900-01-15 05:30:00	0.74371	1.43751	29.8701	32.8431
16	1900-01-15 05:45:00	0.70994	1.49184	31.4192	34.7142
16	1900-01-15 06:00:00	0.68373	1.42351	29.0117	33.0097
16	1900-01-15 06:15:00	0.71701	1.4262	30.4207	34.8667
16	1900-01-15 06:30:00	0.72172	1.37775	32.0119	35.9229
16	1900-01-15 06:45:00	0.70125	1.36219	32.6381	36.2311
16	1900-01-15 07:00:00	0.67539	1.30342	32.609	35.812
16	1900-01-15 07:15:00	0.67694	1.35436	32.732	36.493
16	1900-01-15 07:30:00	0.69908	1.32831	33.646	34.854
16	1900-01-15 07:45:00	0.68887	1.37462	32.36	36.34
16	1900-01-15 08:00:00	0.64677	1.26507	33.511	33.964
16	1900-01-15 08:15:00	0.73948	1.34598	32.583	35.753
16	1900-01-15 08:30:00	0.62884	1.24044	32.116	33.687
16	1900-01-15 08:45:00	0.79799	1.36469	32.594	35.703
16	1900-01-15 09:00:00	0.56628	1.17058	28.857	34.138
16	1900-01-15 09:15:00	0.8089	1.3961	32.011	35.063
16	1900-01-15 09:30:00	0.54612	1.15852	32.914	35.78
16	1900-01-15 09:45:00	0.7415	1.2698	32.786	35.31
16	1900-01-15 10:00:00	0.66827	1.19307	32.053	33.279
16	1900-01-15 10:15:00	1.2047	1.566	33.34	34.248
16	1900-01-15 10:30:00	0.5346	1.2363	30.541	36.25
16	1900-01-15 10:45:00	1.23069	1.88439	35.884	39.078
16	1900-01-15 11:00:00	0.5643	0.9989	34.372	31.712
16	1900-01-15 11:15:00	1.5686	2.0188	36.717	34.991
16	1900-01-15 11:30:00	0.4023	0.9883	29.456	30.744
16	1900-01-15 11:45:00	1.65582	2.17382	34.445	36.382
16	1900-01-15 12:00:00	0.4288	1.1123	36.025	38.47
16	1900-01-15 12:15:00	1.79657	2.37287	39.688	43.903
16	1900-01-15 12:30:00	0.5727	1.2077	33.729	35.308
16	1900-01-15 12:45:00	1.71025	2.42845	43.199	42.765
16	1900-01-15 13:00:00	0.3263	0.9655	26.468	21.756
16	1900-01-15 13:15:00	1.16992	1.92542	35.778	36.657
16	1900-01-15 13:30:00	0.2728	0.9156	32.898	33.971
16	1900-01-15 13:45:00	0.3484	1.0785	32.058	33.556
16	1900-01-15 14:00:00	0.3174	0.8965	30.633	36.876
16	1900-01-15 14:15:00	0.35678	1.12618	30.696	35.505
16	1900-01-15 14:30:00	0.33791	1.03741	35.385	38.586
16	1900-01-15 14:45:00	0.95205	1.79535	38.107	42.671
16	1900-01-15 15:00:00	0.33858	1.04968	32.312	38.073
16	1900-01-15 15:15:00	1.01276	1.74006	38.925	44.617
16	1900-01-15 15:30:00	0.35588	1.08128	34.84	39.496
16	1900-01-15 15:45:00	0.94002	1.66162	39.543	43.221
16	1900-01-15 16:00:00	0.42501	1.08161	36.077	37.787
16	1900-01-15 16:15:00	0.65713	1.33183	34.977	37.782
16	1900-01-15 16:30:00	0.27483	1.00796	29.733	36.192
16	1900-01-15 16:45:00	0.84544	1.58364	38.348	40.973
16	1900-01-15 17:00:00	0.42584	1.08954	34.746	36.764
16	1900-01-15 17:15:00	0.96287	1.58847	37.875	41.284
16	1900-01-15 17:30:00	0.38117	1.14767	33.167	38.088
16	1900-01-15 17:45:00	0.89552	1.60072	39.504	45.645
16	1900-01-15 18:00:00	0.43383	1.1545	31.439	40.541
16	1900-01-15 18:15:00	0.83013	1.54614	37.765	43.55
16	1900-01-15 18:30:00	0.45545	1.12998	33.912	38.686
16	1900-01-15 18:45:00	0.78323	1.44085	38.143	43.385
16	1900-01-15 19:00:00	0.49583	1.09815	32.287	36.974
16	1900-01-15 19:15:00	0.7172	1.38739	37.296	42.448
16	1900-01-15 19:30:00	0.51519	1.16507	35.09	37.916
16	1900-01-15 19:45:00	0.75234	1.34994	36.441	40.015
16	1900-01-15 20:00:00	0.55706	1.20281	33.408	37.667
16	1900-01-15 20:15:00	0.72849	1.37285	36.294	41.83
16	1900-01-15 20:30:00	0.62089	1.2916	36.765	40.938
16	1900-01-15 20:45:00	0.78362	1.44963	38.072	43.65
16	1900-01-15 21:00:00	0.66503	1.30575	38.553	42.465
16	1900-01-15 21:15:00	0.80722	1.40828	41.62	42.605
16	1900-01-15 21:30:00	0.68369	1.31852	40.163	41.371
16	1900-01-15 21:45:00	0.83052	1.43072	43.202	43.032
16	1900-01-15 22:00:00	0.67302	1.33572	38.032	43.361
16	1900-01-15 22:15:00	0.78861	1.3965	39.146	42.171
16	1900-01-15 22:30:00	0.76257	1.29307	39.511	41.968
16	1900-01-15 22:45:00	0.80267	1.32767	41.332	40.679
16	1900-01-15 23:00:00	0.77067	1.29317	39.452	40.806
16	1900-01-15 23:15:00	0.75227	1.34037	41.195	43.804
16	1900-01-15 23:30:00	0.77786	1.34276	42.591	42.197
16	1900-01-15 23:45:00	0.80932	1.33332	40.941	42.039
17	1900-01-16	0.78615	1.29645	40.336	41.369
17	1900-01-16 00:15:00	0.75857	1.26087	41.482	42.722
17	1900-01-16 00:30:00	0.83193	1.31473	41.4358	42.1828
17	1900-01-16 00:45:00	0.82718	1.30828	44.0914	42.9864
17	1900-01-16 01:00:00	0.81728	1.30128	42.1661	43.6131
17	1900-01-16 01:15:00	0.83533	1.33193	43.4168	43.4728
17	1900-01-16 01:30:00	0.81965	1.33005	41.3475	44.1475
17	1900-01-16 01:45:00	0.84092	1.31012	41.262	44.564
17	1900-01-16 02:00:00	0.81449	1.29869	42.406	41.798
17	1900-01-16 02:15:00	0.86832	1.35792	42.211	44.246
17	1900-01-16 02:30:00	0.81122	1.32682	41.436	45.426
17	1900-01-16 02:45:00	0.88197	1.32127	43.0322	41.6912
17	1900-01-16 03:00:00	0.81657	1.28087	41.921	43.629
17	1900-01-16 03:15:00	0.87676	1.30556	44.809	39.384
17	1900-01-16 03:30:00	0.85557	1.32967	43.3011	41.7811
17	1900-01-16 03:45:00	0.87344	1.36844	43.4189	45.2159
17	1900-01-16 04:00:00	0.83459	1.34489	42.0852	43.0792
17	1900-01-16 04:15:00	0.87989	1.38069	43.4479	43.9849
17	1900-01-16 04:30:00	0.81104	1.32224	42.5268	40.6508
17	1900-01-16 04:45:00	0.88157	1.36367	43.3796	42.7506
17	1900-01-16 05:00:00	0.83784	1.32144	43.8912	42.3002
17	1900-01-16 05:15:00	0.88049	1.34229	43.6003	45.9923
17	1900-01-16 05:30:00	0.8548	1.3057	41.3333	44.3893
17	1900-01-16 05:45:00	0.8519	1.2694	45.8628	42.4808
17	1900-01-16 06:00:00	0.85798	1.29438	42.374	44.36
17	1900-01-16 06:15:00	0.87717	1.31157	45.5285	45.8345
17	1900-01-16 06:30:00	0.87665	1.28565	43.833	43.082
17	1900-01-16 06:45:00	0.88169	1.28569	42.995	42.369
17	1900-01-16 07:00:00	0.91963	1.25233	44.971	38.321
17	1900-01-16 07:15:00	0.92623	1.25863	46.638	40.548
17	1900-01-16 07:30:00	0.88402	1.27692	44.766	42.375
17	1900-01-16 07:45:00	0.88098	1.27088	41.465	39.621
17	1900-01-16 08:00:00	0.88941	1.23591	41.266	40.423
17	1900-01-16 08:15:00	0.95449	1.23259	45.278	39.052
17	1900-01-16 08:30:00	0.86246	1.13936	38.964	38.551
17	1900-01-16 08:45:00	0.93678	1.23788	39.935	39.713
17	1900-01-16 09:00:00	0.92915	1.21345	41.285	42.626
17	1900-01-16 09:15:00	0.98682	1.22302	40.462	41.786
17	1900-01-16 09:30:00	0.98495	1.35005	42.679	43.062
17	1900-01-16 09:45:00	1.1279	1.4275	44.342	39.296
17	1900-01-16 10:00:00	0.93188	1.43598	36.036	39.346
17	1900-01-16 10:15:00	1.16786	1.53796	43.132	38.837
17	1900-01-16 10:30:00	1.021	1.3169	44.297	40.015
17	1900-01-16 10:45:00	1.2222	1.5513	37.894	37.06
17	1900-01-16 11:00:00	1.0847	1.4037	43.6	37.007
17	1900-01-16 11:15:00	1.5861	1.7849	44.976	38.116
17	1900-01-16 11:30:00	1.0136	1.3591	45.535	38.16
17	1900-01-16 11:45:00	1.4342	1.7199	40.327	34.191
17	1900-01-16 12:00:00	0.7624	1.1125	45.979	37.121
17	1900-01-16 12:15:00	1.1371	1.4159	43.108	37.501
17	1900-01-16 12:30:00	0.8139	1.0641	36.26	39.976
17	1900-01-16 12:45:00	0.9319	1.1889	41.762	37.481
17	1900-01-16 13:00:00	0.9118	1.1455	42.43	37.47
17	1900-01-16 13:15:00	0.9497	1.2582	38.952	36.86
17	1900-01-16 13:30:00	0.8762	0.9733	43.078	37.706
17	1900-01-16 13:45:00	0.9314	1.2237	39.465	33.482
17	1900-01-16 14:00:00	0.7737	1.016	39.715	38.085
17	1900-01-16 14:15:00	1.0521	1.256	38.312	37.399
17	1900-01-16 14:30:00	0.6852	0.9509	37.112	34.314
17	1900-01-16 14:45:00	1.0347	1.2582	37.811	30.559
17	1900-01-16 15:00:00	0.886	1.1149	33.698	31.04
17	1900-01-16 15:15:00	1.29742	1.56772	27.885	24.336
17	1900-01-16 15:30:00	1.07958	1.19818	37.52	26.759
17	1900-01-16 15:45:00	1.52111	1.70961	28.469	24.146
17	1900-01-16 16:00:00	1.53883	1.81333	41.067	33.016
17	1900-01-16 16:15:00	1.5645	1.929	39.829	39.343
17	1900-01-16 16:30:00	1.48766	1.83706	40.678	35.776
17	1900-01-16 16:45:00	1.55802	1.90702	38.874	32.988
17	1900-01-16 17:00:00	1.43907	1.79817	47.374	42.208
17	1900-01-16 17:15:00	1.31471	1.71611	43.996	40.623
17	1900-01-16 17:30:00	1.31975	1.74845	47.658	42.305
17	1900-01-16 17:45:00	1.25368	1.66898	47.395	43.837
17	1900-01-16 18:00:00	1.34418	1.70708	49.759	44.051
17	1900-01-16 18:15:00	1.26188	1.69808	49.977	46.104
17	1900-01-16 18:30:00	1.29896	1.60336	53.257	44.896
17	1900-01-16 18:45:00	1.16115	1.46325	56.419	45.936
17	1900-01-16 19:00:00	1.11485	1.49345	51.921	56.694
17	1900-01-16 19:15:00	1.09714	1.35904	49.847	53.222
17	1900-01-16 19:30:00	1.01944	1.31544	49.581	46.857
17	1900-01-16 19:45:00	0.99509	1.21489	49.518	51.359
17	1900-01-16 20:00:00	0.95356	1.20756	49.495	42.724
17	1900-01-16 20:15:00	0.93718	1.20668	48.252	44.028
17	1900-01-16 20:30:00	0.94574	1.15384	46.809	45.65
17	1900-01-16 20:45:00	0.87984	1.09124	48.2159	41.5499
17	1900-01-16 21:00:00	0.93311	1.18121	49.6302	42.0532
17	1900-01-16 21:15:00	0.88932	1.10262	46.7571	42.8291
17	1900-01-16 21:30:00	0.84191	1.07871	45.011	37.522
17	1900-01-16 21:45:00	0.88626	1.08136	49.1805	40.5355
17	1900-01-16 22:00:00	0.85561	1.10531	48.3547	42.9087
17	1900-01-16 22:15:00	0.87188	1.10028	49.0588	43.0708
17	1900-01-16 22:30:00	0.8601	1.092	46.946	41.465
17	1900-01-16 22:45:00	0.80118	1.10048	46.7494	41.8374
17	1900-01-16 23:00:00	0.76295	1.01835	43.7264	37.8164
17	1900-01-16 23:15:00	0.80479	1.02319	46.4953	38.1923
17	1900-01-16 23:30:00	0.80664	1.02384	45.2816	37.7346
17	1900-01-16 23:45:00	0.81961	1.00621	45.9676	38.4876
18	1900-01-17	0.79351	1.02531	44.3351	40.4641
18	1900-01-17 00:15:00	0.80931	1.00941	44.9358	37.6058
18	1900-01-17 00:30:00	0.81483	1.00373	45.0735	34.9715
18	1900-01-17 00:45:00	0.83451	0.99601	44.3272	37.0012
18	1900-01-17 01:00:00	0.82379	0.98839	45.4144	38.2714
18	1900-01-17 01:15:00	0.78951	1.02461	45.0098	38.4228
18	1900-01-17 01:30:00	0.79076	0.99026	46.6223	38.6783
18	1900-01-17 01:45:00	0.83174	0.98644	47.7357	37.5517
18	1900-01-17 02:00:00	0.74824	0.95474	46.32	36.469
18	1900-01-17 02:15:00	0.83392	0.99952	46.775	37.396
18	1900-01-17 02:30:00	0.73949	0.92669	47.6685	37.6545
18	1900-01-17 02:45:00	0.74584	0.94624	46.1773	37.6233
18	1900-01-17 03:00:00	0.76305	0.94155	45.3911	38.6741
18	1900-01-17 03:15:00	0.79115	0.93695	47.4219	37.3199
18	1900-01-17 03:30:00	0.79056	0.94746	44.9317	40.1907
18	1900-01-17 03:45:00	0.84133	0.94063	50.3813	38.9073
18	1900-01-17 04:00:00	0.80718	0.94368	46.8176	37.3946
18	1900-01-17 04:15:00	0.78203	0.93323	47.6431	38.8041
18	1900-01-17 04:30:00	0.73812	0.88472	44.5096	34.7636
18	1900-01-17 04:45:00	0.74456	0.93791	43.826	34.839
18	1900-01-17 05:00:00	0.77007	0.93127	48.2088	35.1988
18	1900-01-17 05:15:00	0.83867	0.94367	47.006	35.926
18	1900-01-17 05:30:00	0.74197	0.89827	42.6023	38.5903
18	1900-01-17 05:45:00	0.74435	0.87505	44.3048	38.8518
18	1900-01-17 06:00:00	0.75882	0.83652	45.6761	35.0921
18	1900-01-17 06:15:00	0.75476	0.85099	44.9784	34.8104
18	1900-01-17 06:30:00	0.72484	0.8148	42.498	30.214
18	1900-01-17 06:45:00	0.716	0.81332	43.873	33.605
18	1900-01-17 07:00:00	0.63015	0.78759	35.83	32.648
18	1900-01-17 07:15:00	0.68714	0.81843	38.974	34.047
18	1900-01-17 07:30:00	0.69174	0.77874	37.72	28.853
18	1900-01-17 07:45:00	0.72536	0.75426	36.888	27.857
18	1900-01-17 08:00:00	0.67607	0.70437	38.376	27.223
18	1900-01-17 08:15:00	0.65579	0.72019	34.771	26.767
18	1900-01-17 08:30:00	0.7593	0.7897	42.689	33.424
18	1900-01-17 08:45:00	0.74971	0.81701	43.042	29.511
18	1900-01-17 09:00:00	0.7632	0.7745	38.004	29.623
18	1900-01-17 09:15:00	0.74319	0.84419	34.5	33.629
18	1900-01-17 09:30:00	0.78791	0.79201	38.681	26.329
18	1900-01-17 09:45:00	0.83061	0.83731	40.002	25.824
18	1900-01-17 10:00:00	0.85969	0.85209	43.933	32.242
18	1900-01-17 10:15:00	0.88116	0.83846	38.303	28.624
18	1900-01-17 10:30:00	0.7182	0.7344	39.632	28.568
18	1900-01-17 10:45:00	0.90464	0.80264	41.851	26.375
18	1900-01-17 11:00:00	0.75664	0.84714	47.335	37.441
18	1900-01-17 11:15:00	0.86476	0.93686	45.693	32.618
18	1900-01-17 11:30:00	0.7799	0.7242	40.324	30.938
18	1900-01-17 11:45:00	0.8609	0.9108	41.921	37.465
18	1900-01-17 12:00:00	0.8406	0.731	45.502	26.502
18	1900-01-17 12:15:00	0.91426	0.84656	41.731	27.438
18	1900-01-17 12:30:00	0.9337	0.7717	48.104	28.353
18	1900-01-17 12:45:00	1.01551	0.87861	48.443	30.355
18	1900-01-17 13:00:00	0.8052	0.7344	44.916	28.821
18	1900-01-17 13:15:00	0.86686	0.77016	41.208	25.429
18	1900-01-17 13:30:00	0.95513	0.91503	45.591	30.574
18	1900-01-17 13:45:00	1.14195	0.89715	46.249	26.201
18	1900-01-17 14:00:00	0.9113	0.8955	40.236	26.92
18	1900-01-17 14:15:00	1.10189	1.02449	43.613	25.071
18	1900-01-17 14:30:00	1.21345	1.10765	47.666	34.917
18	1900-01-17 14:45:00	1.28288	1.09148	47.281	30.305
18	1900-01-17 15:00:00	1.29234	1.17814	41.888	24.846
18	1900-01-17 15:15:00	1.48125	1.13515	35.562	19.643
18	1900-01-17 15:30:00	1.44804	1.19414	38.4	22.962
18	1900-01-17 15:45:00	1.56386	1.18796	34.358	23.746
18	1900-01-17 16:00:00	1.44486	1.31376	39.873	21.868
18	1900-01-17 16:15:00	1.57309	1.16169	43.682	27.219
18	1900-01-17 16:30:00	1.51604	1.17184	55.41	36.584
18	1900-01-17 16:45:00	1.5221	1.1369	57.28	38.961
18	1900-01-17 17:00:00	1.37867	1.19607	54.787	38.841
18	1900-01-17 17:15:00	1.39541	1.09301	57.718	40.433
18	1900-01-17 17:30:00	1.24552	1.04782	51.87	39.769
18	1900-01-17 17:45:00	1.26517	0.99407	56.931	36.183
18	1900-01-17 18:00:00	1.2143	1.031	54.713	36.42
18	1900-01-17 18:15:00	1.15141	0.97981	54.621	39.418
18	1900-01-17 18:30:00	1.13045	0.90195	54.978	35.789
18	1900-01-17 18:45:00	1.11842	0.88502	53.268	35.172
18	1900-01-17 19:00:00	0.91415	0.82175	42.625	29.046
18	1900-01-17 19:15:00	0.86662	0.78912	43.135	32.588
18	1900-01-17 19:30:00	0.91319	0.87459	48.219	36.762
18	1900-01-17 19:45:00	0.87951	0.78301	45.724	36.59
18	1900-01-17 20:00:00	0.86519	0.81269	44.908	32.972
18	1900-01-17 20:15:00	0.80946	0.79536	47.453	33.801
18	1900-01-17 20:30:00	0.90951	0.84511	53.873	35.818
18	1900-01-17 20:45:00	0.92664	0.80354	50.835	33.474
18	1900-01-17 21:00:00	0.97322	0.84652	54.715	36.363
18	1900-01-17 21:15:00	0.90923	0.79903	54.544	32.862
18	1900-01-17 21:30:00	0.81512	0.70423	47.705	33.744
18	1900-01-17 21:45:00	0.74806	0.71809	46.6032	33.1252
18	1900-01-17 22:00:00	0.84594	0.80244	52.2639	31.2099
18	1900-01-17 22:15:00	0.81571	0.80521	48.955	34.033
18	1900-01-17 22:30:00	0.81398	0.7406	49.8714	31.9284
18	1900-01-17 22:45:00	0.80647	0.76701	49.4569	35.7709
18	1900-01-17 23:00:00	0.82063	0.79633	48.19	31.597
18	1900-01-17 23:15:00	0.88526	0.7681	51.3755	32.7465
18	1900-01-17 23:30:00	0.92378	0.79565	53.3855	33.0665
18	1900-01-17 23:45:00	0.93765	0.82355	59.1453	33.6243
19	1900-01-18	0.8761	0.79021	55.0565	32.8485
19	1900-01-18 00:15:00	0.90901	0.81551	51.6435	33.8695
19	1900-01-18 00:30:00	0.83573	0.80403	50.6088	32.7918
19	1900-01-18 00:45:00	0.86518	0.78097	54.9404	33.8554
19	1900-01-18 01:00:00	0.86413	0.77057	50.7071	34.0761
19	1900-01-18 01:15:00	0.90334	0.75664	52.955	31.818
19	1900-01-18 01:30:00	0.78625	0.78215	49.5704	32.2224
19	1900-01-18 01:45:00	0.86652	0.76643	53.5183	33.6793
19	1900-01-18 02:00:00	0.92991	0.82761	53.2981	33.5221
19	1900-01-18 02:15:00	0.9368	0.8277	54.5585	34.3695
19	1900-01-18 02:30:00	0.91542	0.75926	54.9422	32.3082
19	1900-01-18 02:45:00	0.93125	0.80565	55.7079	34.0889
19	1900-01-18 03:00:00	0.93201	0.80381	55.168	35.796
19	1900-01-18 03:15:00	0.92624	0.87444	55.4698	35.0658
19	1900-01-18 03:30:00	0.93353	0.87493	57.1527	37.6407
19	1900-01-18 03:45:00	0.88962	0.86302	53.6046	34.9786
19	1900-01-18 04:00:00	0.81953	0.78733	50.988	32.406
19	1900-01-18 04:15:00	0.98805	0.88075	57.9124	33.4754
19	1900-01-18 04:30:00	0.86817	0.80977	51.265	33.861
19	1900-01-18 04:45:00	0.93481	0.88601	57.6003	34.4813
19	1900-01-18 05:00:00	0.84223	0.85903	50.771	34.498
19	1900-01-18 05:15:00	0.89158	0.87488	55.1726	35.8166
19	1900-01-18 05:30:00	0.92554	0.82934	55.472	35.093
19	1900-01-18 05:45:00	0.95947	0.90017	55.1245	34.9665
19	1900-01-18 06:00:00	0.88798	0.88598	45.518	33.039
19	1900-01-18 06:15:00	0.84344	0.85694	48.391	29.587
19	1900-01-18 06:30:00	0.96056	0.78756	57.085	34.498
19	1900-01-18 06:45:00	0.83208	0.76588	53.144	32.251
19	1900-01-18 07:00:00	0.91034	0.76054	49.954	28.179
19	1900-01-18 07:15:00	0.855	0.786	53.23	29.484
19	1900-01-18 07:30:00	0.84541	0.76311	58.365	30.41
19	1900-01-18 07:45:00	0.78229	0.77429	55.32	29.992
19	1900-01-18 08:00:00	0.72942	0.79792	49.226	29.885
19	1900-01-18 08:15:00	0.93235	0.96775	48.89	28.941
19	1900-01-18 08:30:00	0.59765	0.81595	45.054	30.503
19	1900-01-18 08:45:00	1.00022	1.31332	53.017	34.709
19	1900-01-18 09:00:00	1.06553	1.21833	57.725	33.101
19	1900-01-18 09:15:00	1.33469	1.50779	54.873	33.571
19	1900-01-18 09:30:00	1.20702	1.50612	51.268	31.059
19	1900-01-18 09:45:00	1.17215	1.62305	50.979	35.203
19	1900-01-18 10:00:00	1.20625	1.88635	51.413	37.216
19	1900-01-18 10:15:00	1.4371	1.8682	60.337	34.077
19	1900-01-18 10:30:00	1.40157	1.94727	52.262	34.403
19	1900-01-18 10:45:00	1.24119	2.05859	52.207	36.544
19	1900-01-18 11:00:00	1.23324	1.81414	46.107	26.447
19	1900-01-18 11:15:00	1.50746	1.82936	47.352	24.478
19	1900-01-18 11:30:00	1.32071	1.86911	49.339	30.63
19	1900-01-18 11:45:00	1.54763	1.79943	52.606	29.412
19	1900-01-18 12:00:00	1.22494	1.81384	50.71	32.035
19	1900-01-18 12:15:00	1.50391	1.89581	53.113	33.067
19	1900-01-18 12:30:00	1.55271	1.76911	58.158	30.745
19	1900-01-18 12:45:00	1.44923	1.69573	49.753	31.644
19	1900-01-18 13:00:00	1.5859	1.6573	59.063	35.359
19	1900-01-18 13:15:00	1.69947	1.52957	63.731	35.377
19	1900-01-18 13:30:00	1.5094	1.4482	49.643	34.406
19	1900-01-18 13:45:00	1.46489	1.22459	54.823	33.834
19	1900-01-18 14:00:00	1.45055	1.14485	56.138	31.7
19	1900-01-18 14:15:00	1.30912	1.15212	54.999	31.366
19	1900-01-18 14:30:00	1.22426	1.19826	51.076	34.838
19	1900-01-18 14:45:00	1.31262	1.09592	52.312	29.035
19	1900-01-18 15:00:00	1.25357	0.91177	49.381	26.479
19	1900-01-18 15:15:00	1.28314	1.03294	47.634	29.757
19	1900-01-18 15:30:00	0.86405	0.81425	43.036	25.973
19	1900-01-18 15:45:00	0.78787	0.74708	35.222	24.664
19	1900-01-18 16:00:00	0.9668	0.8481	48.276	30.641
19	1900-01-18 16:15:00	0.99723	0.89863	56.194	30.404
19	1900-01-18 16:30:00	1.13378	0.91208	55.533	28.222
19	1900-01-18 16:45:00	1.00844	0.89204	53.159	27.722
19	1900-01-18 17:00:00	1.14674	0.84574	56.562	25.827
19	1900-01-18 17:15:00	1.02818	0.83208	47.812	31.477
19	1900-01-18 17:30:00	0.89967	0.80117	42.947	26.132
19	1900-01-18 17:45:00	0.90736	0.71627	45.911	26.546
19	1900-01-18 18:00:00	0.98059	0.77039	48.189	30.857
19	1900-01-18 18:15:00	0.88943	0.74158	53.264	27.838
19	1900-01-18 18:30:00	0.81938	0.67681	46.347	25.929
19	1900-01-18 18:45:00	0.84592	0.71883	46.257	29.966
19	1900-01-18 19:00:00	0.88814	0.76095	50.066	29.876
19	1900-01-18 19:15:00	0.89265	0.65289	50.387	28.309
19	1900-01-18 19:30:00	0.84204	0.71565	46.161	29.551
19	1900-01-18 19:45:00	0.83591	0.67376	49.907	28.115
19	1900-01-18 20:00:00	0.88238	0.68423	55.179	28.166
19	1900-01-18 20:15:00	0.80643	0.69878	47.083	28.912
19	1900-01-18 20:30:00	0.90397	0.74463	54.9088	28.0818
19	1900-01-18 20:45:00	0.95849	0.72308	58.901	29.53
19	1900-01-18 21:00:00	0.93809	0.72026	58.8128	29.7918
19	1900-01-18 21:15:00	0.96997	0.7321	58.5855	28.0455
19	1900-01-18 21:30:00	0.97496	0.77726	57.2882	33.0382
19	1900-01-18 21:45:00	0.978	0.75049	58.4687	31.6337
19	1900-01-18 22:00:00	1.02998	0.80128	59.1105	31.5685
19	1900-01-18 22:15:00	0.9631	0.7705	56.1836	32.4596
19	1900-01-18 22:30:00	0.98218	0.79778	60.4744	32.0394
19	1900-01-18 22:45:00	1.03979	0.81039	57.0725	31.6535
19	1900-01-18 23:00:00	1.01685	0.81835	58.105	32.84
19	1900-01-18 23:15:00	1.05659	0.81669	61.116	32.145
19	1900-01-18 23:30:00	1.05615	0.81685	61.93	31.864
19	1900-01-18 23:45:00	1.05206	0.81016	61.3184	31.2464
20	1900-01-19	1.05067	0.83977	60.399	32.483
20	1900-01-19 00:15:00	1.03347	0.79364	59.697	31.76
20	1900-01-19 00:30:00	1.06907	0.83387	59.9	32.002
20	1900-01-19 00:45:00	1.01555	0.81255	57.743	31.48
20	1900-01-19 01:00:00	0.93837	0.79358	52.152	31.798
20	1900-01-19 01:15:00	0.98811	0.75741	63.258	31.725
20	1900-01-19 01:30:00	1.03642	0.81672	60.15	31.588
20	1900-01-19 01:45:00	1.04693	0.7866	58.969	31.061
20	1900-01-19 02:00:00	0.97443	0.73505	55.656	28.985
20	1900-01-19 02:15:00	1.06024	0.81565	61.669	30.558
20	1900-01-19 02:30:00	1.0376	0.8354	58.4	31.312
20	1900-01-19 02:45:00	1.01252	0.80302	53.843	32.227
20	1900-01-19 03:00:00	1.0351	0.81593	57.956	29.876
20	1900-01-19 03:15:00	1.07408	0.81344	65.128	29.482
20	1900-01-19 03:30:00	0.98237	0.74931	56.874	31.217
20	1900-01-19 03:45:00	1.03623	0.80896	63.852	31.323
20	1900-01-19 04:00:00	1.01352	0.80382	60.305	30.341
20	1900-01-19 04:15:00	1.0115	0.8038	57.811	30.62
20	1900-01-19 04:30:00	0.99812	0.77736	56.141	29.517
20	1900-01-19 04:45:00	0.96844	0.78737	60.8215	28.5835
20	1900-01-19 05:00:00	0.99377	0.75624	57.672	28.398
20	1900-01-19 05:15:00	0.92361	0.77785	52.5394	29.0664
20	1900-01-19 05:30:00	0.94168	0.77549	54.853	28.079
20	1900-01-19 05:45:00	0.92627	0.75188	54.147	28.82
20	1900-01-19 06:00:00	1.0041	0.8306	55.929	31.301
20	1900-01-19 06:15:00	0.99702	0.78405	57.045	28.506
20	1900-01-19 06:30:00	0.97715	0.7931	55.054	30.085
20	1900-01-19 06:45:00	1.03213	0.8031	58.33	28.236
20	1900-01-19 07:00:00	1.0933	0.79324	61.711	29.322
20	1900-01-19 07:15:00	1.04861	0.75923	57.597	26.88
20	1900-01-19 07:30:00	1.05975	0.89005	54.324	29.526
20	1900-01-19 07:45:00	1.10266	0.87455	57.795	29.608
20	1900-01-19 08:00:00	1.16291	0.89711	61.935	32.209
20	1900-01-19 08:15:00	1.17448	0.90138	59.381	30.097
20	1900-01-19 08:30:00	1.24822	0.96052	64.216	30.633
20	1900-01-19 08:45:00	1.21932	0.95982	64.11	32.746
20	1900-01-19 09:00:00	1.24329	0.98529	63.57	29.125
20	1900-01-19 09:15:00	1.22359	0.95189	59.887	28.422
20	1900-01-19 09:30:00	1.26645	1.11585	64.548	32.515
20	1900-01-19 09:45:00	1.36001	1.05261	62.524	33.004
20	1900-01-19 10:00:00	1.38678	1.08218	57.749	31.584
20	1900-01-19 10:15:00	1.34388	1.06668	56.795	28.88
20	1900-01-19 10:30:00	1.20242	1.15952	53.656	31.26
20	1900-01-19 10:45:00	1.33748	1.11198	63.195	29.842
20	1900-01-19 11:00:00	1.39333	1.51203	59.787	30.187
20	1900-01-19 11:15:00	1.39479	1.53239	57.471	30.913
20	1900-01-19 11:30:00	0.4572	0.5904	41.073	21.448
20	1900-01-19 11:45:00	1.32812	1.46752	41.97	24.791
20	1900-01-19 12:00:00	0.7282	0.7027	56.197	22.028
20	1900-01-19 12:15:00	1.60794	1.65444	59.1	26.316
20	1900-01-19 12:30:00	0.6286	0.8163	67.026	27.562
20	1900-01-19 12:45:00	1.75844	1.72444	65.031	31.236
20	1900-01-19 13:00:00	0.3683	0.6166	51.704	22.086
20	1900-01-19 13:15:00	1.39793	1.53373	58.463	26.748
20	1900-01-19 13:30:00	0.94197	0.99907	64.458	25.094
20	1900-01-19 13:45:00	1.50079	1.57659	62.179	30.934
20	1900-01-19 14:00:00	1.39344	1.51214	55.851	26.678
20	1900-01-19 14:15:00	1.49321	1.60571	57.893	29.22
20	1900-01-19 14:30:00	1.60173	1.67083	61.67	26.894
20	1900-01-19 14:45:00	1.40478	1.73528	64.66	29.611
20	1900-01-19 15:00:00	1.41199	1.60879	58.463	26.831
20	1900-01-19 15:15:00	1.48537	1.69507	58.801	30.393
20	1900-01-19 15:30:00	1.81226	1.85366	68.624	32.415
20	1900-01-19 15:45:00	1.8608	1.6884	72.078	28.203
20	1900-01-19 16:00:00	1.30676	1.52126	55.376	29.293
20	1900-01-19 16:15:00	1.37619	1.37849	64.461	29.005
20	1900-01-19 16:30:00	1.28413	1.34083	60.709	28.588
20	1900-01-19 16:45:00	1.2757	1.2887	61.435	29.111
20	1900-01-19 17:00:00	1.27517	1.18697	57.8	29.821
20	1900-01-19 17:15:00	1.30905	1.10095	61.134	29.082
20	1900-01-19 17:30:00	1.19728	0.95728	58.003	27.945
20	1900-01-19 17:45:00	1.23125	0.97175	57.142	29.138
20	1900-01-19 18:00:00	1.19901	0.95381	62.433	33.221
20	1900-01-19 18:15:00	1.17497	0.91717	61.905	30.404
20	1900-01-19 18:30:00	1.08724	0.82574	55.903	25.572
20	1900-01-19 18:45:00	1.14647	0.83627	67.607	27.572
20	1900-01-19 19:00:00	0.9456	0.8117	50.437	26.485
20	1900-01-19 19:15:00	1.00667	0.80847	55.985	28.629
20	1900-01-19 19:30:00	0.98998	0.74737	54.059	25.55
20	1900-01-19 19:45:00	0.88027	0.85077	48.914	26.836
20	1900-01-19 20:00:00	0.84553	0.82533	52.6708	25.5098
20	1900-01-19 20:15:00	0.86712	0.78809	47.394	25.263
20	1900-01-19 20:30:00	0.7638	0.66926	45.998	20.271
20	1900-01-19 20:45:00	0.79066	0.76635	48.1556	26.3236
20	1900-01-19 21:00:00	0.58567	0.6066	38.289	20.483
20	1900-01-19 21:15:00	0.76532	0.76256	45.8866	23.8736
20	1900-01-19 21:30:00	0.72656	0.68321	47.824	23.471
20	1900-01-19 21:45:00	0.84497	0.74304	51.5431	22.7891
20	1900-01-19 22:00:00	0.74647	0.67557	47.022	21.601
20	1900-01-19 22:15:00	0.87463	0.721	50.8456	22.4296
20	1900-01-19 22:30:00	0.79548	0.69719	57.367	23.758
20	1900-01-19 22:45:00	0.75458	0.75117	48.1997	24.4457
20	1900-01-19 23:00:00	0.7882	0.69126	52.2642	20.6282
20	1900-01-19 23:15:00	0.82056	0.77086	47.4496	25.0776
20	1900-01-19 23:30:00	0.7633	0.75184	43.397	24.019
20	1900-01-19 23:45:00	0.83548	0.72417	49.2458	25.3728
21	1900-01-20	0.8354	0.77446	49.4893	23.4973
21	1900-01-20 00:15:00	0.89468	0.80671	55.4611	25.9071
21	1900-01-20 00:30:00	0.79792	0.74909	48.9557	24.2997
21	1900-01-20 00:45:00	0.86995	0.76142	58.3243	26.2183
21	1900-01-20 01:00:00	0.78621	0.7314	51.745	24.023
21	1900-01-20 01:15:00	0.76485	0.74302	45.2079	24.4599
21	1900-01-20 01:30:00	0.7902	0.76792	49.1756	26.1896
21	1900-01-20 01:45:00	0.79725	0.74377	48.0482	24.0792
21	1900-01-20 02:00:00	0.88374	0.77128	51.9744	26.1264
21	1900-01-20 02:15:00	0.84972	0.71757	54.9459	25.3949
21	1900-01-20 02:30:00	0.85082	0.75325	54.7631	23.5971
21	1900-01-20 02:45:00	0.78861	0.65366	48.7036	24.6076
21	1900-01-20 03:00:00	0.82572	0.76251	50.4651	24.6621
21	1900-01-20 03:15:00	0.7553	0.62577	49.9514	23.8754
21	1900-01-20 03:30:00	0.87968	0.70674	52.4292	25.7682
21	1900-01-20 03:45:00	0.84355	0.75235	52.3378	26.3518
21	1900-01-20 04:00:00	0.81731	0.71168	50.2463	24.6563
21	1900-01-20 04:15:00	0.87555	0.71553	55.3894	26.9024
21	1900-01-20 04:30:00	0.77341	0.70675	49.5623	24.0573
21	1900-01-20 04:45:00	0.77014	0.65219	51.7544	23.0824
21	1900-01-20 05:00:00	0.74158	0.61873	44.5462	22.1672
21	1900-01-20 05:15:00	0.80771	0.72599	47.2904	22.6254
21	1900-01-20 05:30:00	0.83835	0.6688	52.4127	21.7637
21	1900-01-20 05:45:00	0.79186	0.65735	48.8675	22.5835
21	1900-01-20 06:00:00	0.77866	0.67746	46.6506	22.4866
21	1900-01-20 06:15:00	0.78083	0.69026	48.831	22.632
21	1900-01-20 06:30:00	0.7392	0.72967	44.6218	22.1268
21	1900-01-20 06:45:00	0.77978	0.65016	44.4366	21.1706
21	1900-01-20 07:00:00	0.85593	0.76222	50.0091	23.3191
21	1900-01-20 07:15:00	0.89294	0.70911	52.5183	20.6913
21	1900-01-20 07:30:00	0.83666	0.73727	50.2937	22.2587
21	1900-01-20 07:45:00	0.90572	0.73844	50.7278	22.5408
21	1900-01-20 08:00:00	0.87327	0.76787	47.0811	23.1631
21	1900-01-20 08:15:00	0.81998	0.79673	43.9706	23.4426
21	1900-01-20 08:30:00	0.85384	0.84361	47.507	24.063
21	1900-01-20 08:45:00	0.83576	0.82662	44.969	21.972
21	1900-01-20 09:00:00	0.86214	0.76827	42.588	21.507
21	1900-01-20 09:15:00	0.97308	0.77433	51.802	23.481
21	1900-01-20 09:30:00	0.93922	0.90492	48.944	23.191
21	1900-01-20 09:45:00	0.90669	0.81907	47.024	21.576
21	1900-01-20 10:00:00	0.78237	0.75671	28.184	18.451
21	1900-01-20 10:15:00	0.93839	0.77042	41.607	20.738
21	1900-01-20 10:30:00	0.86748	0.87958	39.334	23.375
21	1900-01-20 10:45:00	1.0632	0.9016	48.716	22.085
21	1900-01-20 11:00:00	0.89842	0.93192	44.328	26.765
21	1900-01-20 11:15:00	1.02501	0.97231	44.476	22.952
21	1900-01-20 11:30:00	0.8936	0.862	40.505	20.85
21	1900-01-20 11:45:00	0.91265	0.84125	40.934	19.929
21	1900-01-20 12:00:00	0.87613	0.82933	33.485	20.474
21	1900-01-20 12:15:00	0.99626	0.90706	39.836	20.369
21	1900-01-20 12:30:00	1.01929	0.88569	39.992	20.655
21	1900-01-20 12:45:00	0.85649	0.86819	37.167	21.059
21	1900-01-20 13:00:00	0.76185	0.75559	36.352	20.324
21	1900-01-20 13:15:00	0.95522	0.80329	43.236	20.335
21	1900-01-20 13:30:00	0.89111	0.80711	48.0474	22.5024
21	1900-01-20 13:45:00	0.97776	0.7195	49.7659	19.7489
21	1900-01-20 14:00:00	0.70832	0.74269	38.2184	19.8054
21	1900-01-20 14:15:00	0.53232	0.69056	26.7591	19.9671
21	1900-01-20 14:30:00	0.86011	0.63165	46.2441	18.5501
21	1900-01-20 14:45:00	0.75284	0.5516	40.7579	15.9589
21	1900-01-20 15:00:00	0.74676	0.59909	39.0608	18.7298
21	1900-01-20 15:15:00	0.75361	0.57923	41.1499	18.1769
21	1900-01-20 15:30:00	0.65053	0.58025	38.031	18.252
21	1900-01-20 15:45:00	0.62046	0.53492	33.4035	16.8515
21	1900-01-20 16:00:00	0.6632	0.58603	38.7275	17.6255
21	1900-01-20 16:15:00	0.68096	0.60445	40.1557	17.9187
21	1900-01-20 16:30:00	0.62142	0.53743	40.5006	16.8826
21	1900-01-20 16:45:00	0.56195	0.54119	35.5468	17.8668
21	1900-01-20 17:00:00	0.45148	0.47044	29.2712	14.5252
21	1900-01-20 17:15:00	0.58962	0.52773	40.5428	17.0488
21	1900-01-20 17:30:00	0.53455	0.51343	30.5101	16.9161
21	1900-01-20 17:45:00	0.56647	0.46442	37.97	15.18
21	1900-01-20 18:00:00	0.53442	0.49757	32.3483	15.2733
21	1900-01-20 18:15:00	0.49845	0.51228	30.1988	15.1718
21	1900-01-20 18:30:00	0.51322	0.47655	30.7678	16.4578
21	1900-01-20 18:45:00	0.46436	0.51455	30.1395	18.3625
21	1900-01-20 19:00:00	0.54979	0.51516	39.0355	18.2635
21	1900-01-20 19:15:00	0.51899	0.53046	31.4972	18.3492
21	1900-01-20 19:30:00	0.49284	0.54313	31.0934	16.4814
21	1900-01-20 19:45:00	0.51822	0.5796	32.7865	19.8795
21	1900-01-20 20:00:00	0.57556	0.54756	42.7213	17.5083
21	1900-01-20 20:15:00	0.52353	0.53903	36.0464	17.9824
21	1900-01-20 20:30:00	0.54844	0.52735	35.5134	17.5074
21	1900-01-20 20:45:00	0.58725	0.56017	43.2794	18.6284
21	1900-01-20 21:00:00	0.65822	0.58833	46.1852	18.6932
21	1900-01-20 21:15:00	0.6583	0.61529	44.2911	20.2511
21	1900-01-20 21:30:00	0.67895	0.6452	40.8627	19.0597
21	1900-01-20 21:45:00	0.70818	0.6331	45.8437	19.8247
21	1900-01-20 22:00:00	0.68291	0.57395	41.4994	19.2814
21	1900-01-20 22:15:00	0.65544	0.56339	43.1137	17.8477
21	1900-01-20 22:30:00	0.55467	0.57885	38.8992	18.9752
21	1900-01-20 22:45:00	0.56171	0.59139	38.1125	19.9585
21	1900-01-20 23:00:00	0.58346	0.55613	40.3867	17.5867
21	1900-01-20 23:15:00	0.56393	0.57533	42.1186	18.3796
21	1900-01-20 23:30:00	0.74271	0.66839	48.7044	20.3534
21	1900-01-20 23:45:00	0.69061	0.67705	45.5701	21.5011
22	1900-01-21	0.65542	0.6177	45.3654	19.2134
22	1900-01-21 00:15:00	0.71844	0.59184	47.6183	19.3513
22	1900-01-21 00:30:00	0.63616	0.58611	43.924	18.418
22	1900-01-21 00:45:00	0.63598	0.56257	47.5644	18.8734
22	1900-01-21 01:00:00	0.51582	0.61662	35.8931	19.2381
22	1900-01-21 01:15:00	0.61758	0.64628	46.2662	22.6222
22	1900-01-21 01:30:00	0.84705	0.65923	53.7867	20.2577
22	1900-01-21 01:45:00	0.85707	0.68473	58.4062	21.9432
22	1900-01-21 02:00:00	0.74409	0.69095	48.403	21.266
22	1900-01-21 02:15:00	0.79837	0.72	52.3475	23.3435
22	1900-01-21 02:30:00	0.81908	0.67861	57.1532	22.3532
22	1900-01-21 02:45:00	0.74508	0.68413	52.711	20.084
22	1900-01-21 03:00:00	0.7127	0.71081	44.8071	22.1701
22	1900-01-21 03:15:00	0.75784	0.6553	48.804	20.585
22	1900-01-21 03:30:00	0.79871	0.71949	47.1079	22.6709
22	1900-01-21 03:45:00	0.78258	0.71056	51.5386	20.4476
22	1900-01-21 04:00:00	0.86543	0.75515	53.7119	24.0439
22	1900-01-21 04:15:00	0.86248	0.76968	55.7672	23.8472
22	1900-01-21 04:30:00	0.92255	0.78375	56.7389	22.6559
22	1900-01-21 04:45:00	0.89786	0.76206	55.1549	22.0809
22	1900-01-21 05:00:00	0.92754	0.77884	59.5187	23.8107
22	1900-01-21 05:15:00	0.92692	0.73741	59.6415	21.9575
22	1900-01-21 05:30:00	0.84588	0.73187	50.942	21.69
22	1900-01-21 05:45:00	0.84707	0.66889	55.87	20.346
22	1900-01-21 06:00:00	0.76856	0.66196	51.2976	20.4716
22	1900-01-21 06:15:00	0.75179	0.66525	52.1967	20.0047
22	1900-01-21 06:30:00	0.8057	0.74672	53.6997	21.4187
22	1900-01-21 06:45:00	0.85822	0.74312	52.8185	23.0575
22	1900-01-21 07:00:00	0.90359	0.80569	55.547	23.535
22	1900-01-21 07:15:00	0.86494	0.78674	57.2608	23.9028
22	1900-01-21 07:30:00	0.84786	0.8053	58.6583	22.5613
22	1900-01-21 07:45:00	0.85868	0.77587	57.2383	22.5943
22	1900-01-21 08:00:00	0.90505	0.86385	60.4223	24.1383
22	1900-01-21 08:15:00	0.87253	0.78698	58.773	21.787
22	1900-01-21 08:30:00	0.70167	0.77577	49.16	19.809
22	1900-01-21 08:45:00	0.70516	0.9356	40.8523	23.0883
22	1900-01-21 09:00:00	0.76094	0.86034	47.67	19.869
22	1900-01-21 09:15:00	0.99656	1.01566	56.321	23.857
22	1900-01-21 09:30:00	0.95775	0.98465	51.7301	22.1761
22	1900-01-21 09:45:00	0.84272	1.00352	48.8359	21.9909
22	1900-01-21 10:00:00	1.11017	1.50527	56.2176	19.8436
22	1900-01-21 10:15:00	1.04355	1.40175	58.2968	20.2138
22	1900-01-21 10:30:00	0	0	0	0
22	1900-01-21 10:45:00	0	0	0	0
22	1900-01-21 11:00:00	1.30169	1.31849	65.0329	23.3449
22	1900-01-21 11:15:00	1.12156	1.36456	50.148	23.182
22	1900-01-21 11:30:00	1.37733	1.41173	65.0681	26.7561
[truncated: 3,263 more rows]

## Sheet: Figure 2 Run 2
Maeda et al., Fig. 2
	Run	2	2	2	2
		N2O	N2O	CH4	CH4
		mg/m3	mg/m3	mg/m3	mg/m3
Day	Time	Wheat straw	Corn stover	Wheat straw	Corn stover
1	1900-01-01	0.26747	0.50529	3.5395	12.4201
1	1900-01-01 00:15:00	0.21147	0.54069	3.4977	13.7452
1	1900-01-01 00:30:00	0.33302	0.53022	4.9181	13.2792
1	1900-01-01 00:45:00	0.32086	0.56853	5.07592	15.0145
1	1900-01-01 01:00:00	0.252	0.5804	3.7574	15.5837
1	1900-01-01 01:15:00	0.27253	0.59456	4.8021	15.9845
1	1900-01-01 01:30:00	0.29228	0.65488	4.6045	16.9738
1	1900-01-01 01:45:00	0.34427	0.73761	5.4326	19.3827
1	1900-01-01 02:00:00	0.36804	0.61221	6.032	15.8576
1	1900-01-01 02:15:00	0.39344	0.48817	7.04388	13.9615
1	1900-01-01 02:30:00	0.22399	0.55429	4.2532	15.483
1	1900-01-01 02:45:00	0.22434	0.69324	4.4654	18.4606
1	1900-01-01 03:00:00	0.22857	0.83889	4.1021	21.8639
1	1900-01-01 03:15:00	0.41908	0.78211	7.1878	21.1583
1	1900-01-01 03:30:00	0.45159	0.79211	8.0647	20.6204
1	1900-01-01 03:45:00	0.35639	0.87968	6.7659	23.5613
1	1900-01-01 04:00:00	0.33448	0.96181	6.6577	25.9225
1	1900-01-01 04:15:00	0.57115	1.10468	9.6655	28.7765
1	1900-01-01 04:30:00	0.65476	1.18526	11.4504	31.5094
1	1900-01-01 04:45:00	0.64825	1.11625	12.1906	30.2256
1	1900-01-01 05:00:00	0.6575	1.1082	11.9797	28.8267
1	1900-01-01 05:15:00	0.54057	0.97716	10.7787	27.8357
1	1900-01-01 05:30:00	0.48045	0.91506	9.3088	26.1088
1	1900-01-01 05:45:00	0.49121	0.84912	9.4763	25.6813
1	1900-01-01 06:00:00	0.4044	0.727	7.6491	22.1829
1	1900-01-01 06:15:00	0.39564	0.73202	8.2673	24.2203
1	1900-01-01 06:30:00	0.44999	0.87203	9.4627	26.9867
1	1900-01-01 06:45:00	0.52817	0.89701	11.9497	28.3267
1	1900-01-01 07:00:00	0.47818	0.92825	12.4869	30.3109
1	1900-01-01 07:15:00	0.4982	0.90135	12.8554	29.8174
1	1900-01-01 07:30:00	0.68698	1.15302	16.4863	36.7373
1	1900-01-01 07:45:00	0.64831	1.17698	16.5408	38.6458
1	1900-01-01 08:00:00	0.67125	1.18877	18.6743	41.2223
1	1900-01-01 08:15:00	0.53477	1.19474	15.561	41.151
1	1900-01-01 08:30:00	0.5118	1.31799	13.5055	44.9425
1	1900-01-01 08:45:00	0.68559	1.30512	17.6193	44.7993
1	1900-01-01 09:00:00	0.46719	1.22265	14.9697	44.4727
1	1900-01-01 09:15:00	0.43696	1.22039	15.5194	47.1784
1	1900-01-01 09:30:00	0.51444	1.14507	16.6594	41.6394
1	1900-01-01 09:45:00	0.394	1.0619	16.9317	43.9187
1	1900-01-01 10:00:00	0.5172	1.16944	12.583	39.051
1	1900-01-01 10:15:00	0.40927	1.16711	12.6165	45.4835
1	1900-01-01 10:30:00	0.92052	1.10322	26.997	42.746
1	1900-01-01 10:45:00	0.81441	1.14795	26.8081	44.1531
1	1900-01-01 11:00:00	0.74469	1.1928	20.225	43.496
1	1900-01-01 11:15:00	0.81966	1.20837	23.5225	45.3635
1	1900-01-01 11:30:00	0.82886	1.17446	26.287	45.277
1	1900-01-01 11:45:00	0.80072	1.22848	28.8483	50.5693
1	1900-01-01 12:00:00	0.92285	1.14595	29.309	44.571
1	1900-01-01 12:15:00	0.88122	1.12232	31.0863	47.0133
1	1900-01-01 12:30:00	0.47057	1.12902	15.758	43.767
1	1900-01-01 12:45:00	0.58315	1.11852	21.9828	46.4408
1	1900-01-01 13:00:00	0.50884	1.15838	14.891	41.726
1	1900-01-01 13:15:00	0.66822	1.16405	21.6584	42.6754
1	1900-01-01 13:30:00	0.58616	1.06755	19.093	38.662
1	1900-01-01 13:45:00	0.61338	1.06874	18.659	38.741
1	1900-01-01 14:00:00	0.48649	1.07033	16.5643	38.7593
1	1900-01-01 14:15:00	0.69717	1.08865	20.1816	38.6606
1	1900-01-01 14:30:00	0.94071	1.08571	27.2637	41.1437
1	1900-01-01 14:45:00	0.89403	1.11143	27.1877	40.1797
1	1900-01-01 15:00:00	0.77402	1.19002	23.9291	42.1621
1	1900-01-01 15:15:00	0.85591	1.17731	25.4121	41.5531
1	1900-01-01 15:30:00	0.92803	1.16983	26.4783	42.1373
1	1900-01-01 15:45:00	1.01986	1.16216	29.1153	41.2483
1	1900-01-01 16:00:00	0.83453	1.08813	25.7772	38.8542
1	1900-01-01 16:15:00	0.90357	1.08837	27.9117	37.6507
1	1900-01-01 16:30:00	0.96272	1.06002	24.386	34.543
1	1900-01-01 16:45:00	0.91369	1.07409	20.262	31.079
1	1900-01-01 17:00:00	0.76533	0.76363	24.594	27.512
1	1900-01-01 17:15:00	0.77047	0.70513	20.17	22.668
1	1900-01-01 17:30:00	0.75253	0.71358	22.8993	26.9893
1	1900-01-01 17:45:00	0.83549	0.76747	24.0755	26.1355
1	1900-01-01 18:00:00	0.79118	0.58933	17.186	17.036
1	1900-01-01 18:15:00	0.83881	0.68092	22.009	22.034
1	1900-01-01 18:30:00	0.74524	0.68318	20.8252	23.3062
1	1900-01-01 18:45:00	0.82931	0.67362	21.662	20.396
1	1900-01-01 19:00:00	0.63554	0.69764	19.1333	24.3003
1	1900-01-01 19:15:00	0.72021	0.75665	20.4347	26.3187
1	1900-01-01 19:30:00	0.69995	0.74004	18.8561	22.9061
1	1900-01-01 19:45:00	0.7033	0.7113	19.4171	23.7511
1	1900-01-01 20:00:00	0.82089	0.77329	20.7764	24.9004
1	1900-01-01 20:15:00	0.81705	0.84695	21.5646	26.6876
1	1900-01-01 20:30:00	1.00836	1.05006	24.0033	31.3743
1	1900-01-01 20:45:00	1.13538	1.04248	26.9483	32.1683
1	1900-01-01 21:00:00	1.02027	0.99657	24.3974	30.6544
1	1900-01-01 21:15:00	0.96848	0.97018	24.1459	30.4499
1	1900-01-01 21:30:00	1.02432	1.01072	23.6263	28.8473
1	1900-01-01 21:45:00	1.02961	0.90261	24.437	27.242
1	1900-01-01 22:00:00	0.8823	0.8423	19.5185	24.6905
1	1900-01-01 22:15:00	0.81389	0.85929	19.4996	24.2036
1	1900-01-01 22:30:00	0.98183	0.92063	21.2655	25.7455
1	1900-01-01 22:45:00	1.00603	0.92673	22.7138	25.6368
1	1900-01-01 23:00:00	0.98747	0.87707	22.0507	25.5887
1	1900-01-01 23:15:00	1.03579	0.90029	23.262	25.736
1	1900-01-01 23:30:00	0.96934	1.05874	19.4344	27.3884
1	1900-01-01 23:45:00	1.07874	1.08704	23.2474	29.3814
2	1900-01-02	1.26278	1.12378	26.4745	30.6835
2	1900-01-02 00:15:00	1.29073	1.09773	27.7514	29.6194
2	1900-01-02 00:30:00	1.00516	1.09166	19.8813	28.8333
2	1900-01-02 00:45:00	1.11863	1.16473	22.468	30.169
2	1900-01-02 01:00:00	1.2976	1.0659	25.726	28.375
2	1900-01-02 01:15:00	1.30464	1.06414	27.6702	29.5532
2	1900-01-02 01:30:00	1.13809	0.99629	23.5656	27.5116
2	1900-01-02 01:45:00	1.14022	1.01972	24.5439	27.9279
2	1900-01-02 02:00:00	1.05647	1.00667	22.2022	26.4122
2	1900-01-02 02:15:00	1.01066	1.03726	21.8989	28.7759
2	1900-01-02 02:30:00	1.00967	1.09967	21.7851	29.2451
2	1900-01-02 02:45:00	1.1434	1.117	24.5697	29.9697
2	1900-01-02 03:00:00	1.10449	1.00869	23.2281	27.1471
2	1900-01-02 03:15:00	1.08151	0.97371	23.229	25.279
2	1900-01-02 03:30:00	1.03283	0.94193	21.4355	24.8435
2	1900-01-02 03:45:00	1.03789	0.99299	22.1365	26.5965
2	1900-01-02 04:00:00	0.98824	1.01774	20.4234	26.3524
2	1900-01-02 04:15:00	0.98877	1.04517	20.9103	27.7493
2	1900-01-02 04:30:00	0.94194	1.08324	20.1235	28.0705
2	1900-01-02 04:45:00	1.08291	1.04791	23.1013	28.1243
2	1900-01-02 05:00:00	0.92913	0.94663	18.8515	24.3405
2	1900-01-02 05:15:00	0.96355	0.99475	20.439	25.665
2	1900-01-02 05:30:00	0.88639	0.86239	17.796	22.129
2	1900-01-02 05:45:00	0.92589	0.84959	19.1589	21.4139
2	1900-01-02 06:00:00	0.97602	0.87202	20.4931	22.8041
2	1900-01-02 06:15:00	0.94036	0.82476	19.1814	21.9984
2	1900-01-02 06:30:00	0.80918	0.74407	17.5873	19.4743
2	1900-01-02 06:45:00	0.79128	0.76826	17.9046	23.0906
2	1900-01-02 07:00:00	0.87751	0.93711	21.7942	27.5492
2	1900-01-02 07:15:00	0.87111	0.89361	22.4391	27.8201
2	1900-01-02 07:30:00	0.61282	0.85011	16.2416	25.3656
2	1900-01-02 07:45:00	0.50146	0.88423	12.3522	25.4002
2	1900-01-02 08:00:00	0.5997	0.89432	16.1481	25.4511
2	1900-01-02 08:15:00	0.70207	0.79948	18.3995	25.3285
2	1900-01-02 08:30:00	0.56088	0.83948	12.284	23.418
2	1900-01-02 08:45:00	0.54644	0.80726	12.895	25.222
2	1900-01-02 09:00:00	0.77279	0.85949	19.014	27.089
2	1900-01-02 09:15:00	0.78292	0.82812	20.781	28.343
2	1900-01-02 09:30:00	0.57184	0.66738	21.404	26.66
2	1900-01-02 09:45:00	0.60845	0.67426	22.268	27.302
2	1900-01-02 10:00:00	-0.90112	-0.6305	12.619	25.942
2	1900-01-02 10:15:00	-0.86578	0.5109	19.023	29.485
2	1900-01-02 10:30:00	0.4066	0.6355	15.027	26.413
2	1900-01-02 10:45:00	0.4543	0.6587	20.427	29.14
2	1900-01-02 11:00:00	0.4167	0.5639	17.628	27.507
2	1900-01-02 11:15:00	0.3929	0.5262	19.263	26.137
2	1900-01-02 11:30:00	0.5511	0.6809	17.612	27.043
2	1900-01-02 11:45:00	0.618	0.7809	19.467	29.806
2	1900-01-02 12:00:00	0.5856	0.6617	15.827	25.217
2	1900-01-02 12:15:00	0.6002	0.7353	17.742	27.307
2	1900-01-02 12:30:00	0.6614	0.7456	18.977	26.553
2	1900-01-02 12:45:00	0.5031	0.7279	15.371	24.89
2	1900-01-02 13:00:00	0.6369	0.77	21.44	27.167
2	1900-01-02 13:15:00	0.7127	0.8156	24.687	27.509
2	1900-01-02 13:30:00	0.5071	0.7291	18.334	28.573
2	1900-01-02 13:45:00	0.6456	0.7332	20.201	27.976
2	1900-01-02 14:00:00	0.671	0.687	22.237	25.954
2	1900-01-02 14:15:00	0.5764	0.762	20.835	29.087
2	1900-01-02 14:30:00	0.669	0.7097	25.657	28.973
2	1900-01-02 14:45:00	0.7465	0.7856	26.003	28.606
2	1900-01-02 15:00:00	0.6498	0.6955	23.631	28.485
2	1900-01-02 15:15:00	0.6315	0.7316	22.024	30.143
2	1900-01-02 15:30:00	0.7866	0.7508	26.569	28.768
2	1900-01-02 15:45:00	0.8074	0.7626	27.071	27.952
2	1900-01-02 16:00:00	0.853	0.7361	26.563	28.032
2	1900-01-02 16:15:00	0.8267	0.816	26.563	30.816
2	1900-01-02 16:30:00	0.8173	0.7849	27.922	29.857
2	1900-01-02 16:45:00	0.8287	0.7748	29.108	29.881
2	1900-01-02 17:00:00	0.8558	0.8693	26.736	29.992
2	1900-01-02 17:15:00	0.8462	0.8706	25.594	30.59
2	1900-01-02 17:30:00	0.81325	0.82795	25.336	30.778
2	1900-01-02 17:45:00	0.88591	0.83821	27.351	30.926
2	1900-01-02 18:00:00	0.94855	0.84835	27.241	29.372
2	1900-01-02 18:15:00	0.96856	0.89466	27.706	30.445
2	1900-01-02 18:30:00	0.91894	0.88814	27.594	29.299
2	1900-01-02 18:45:00	0.94419	0.92189	29.893	30.841
2	1900-01-02 19:00:00	0.94809	0.90719	24.345	25.884
2	1900-01-02 19:15:00	1.01386	0.92436	26.429	28.767
2	1900-01-02 19:30:00	0.99442	0.91642	27.188	28.575
2	1900-01-02 19:45:00	0.95742	0.88182	27.754	28.328
2	1900-01-02 20:00:00	0.99932	0.90222	28.116	30.159
2	1900-01-02 20:15:00	1.01752	0.94782	29.3762	29.0582
2	1900-01-02 20:30:00	0.94636	0.91626	25.777	28.68
2	1900-01-02 20:45:00	1.02688	0.96228	27.5043	28.3023
2	1900-01-02 21:00:00	0.86511	0.73711	22.4811	23.1361
2	1900-01-02 21:15:00	0.82753	0.72713	22.8989	22.6969
2	1900-01-02 21:30:00	0.75189	0.65269	21.8765	21.2615
2	1900-01-02 21:45:00	0.70061	0.74051	20.898	24.068
2	1900-01-02 22:00:00	0.80627	0.70007	23.6035	22.9595
2	1900-01-02 22:15:00	0.79	0.7378	23.221	24.445
2	1900-01-02 22:30:00	0.76413	0.84173	20.5868	24.0828
2	1900-01-02 22:45:00	0.71767	0.84987	19.4213	24.0303
2	1900-01-02 23:00:00	0.89466	0.89356	22.7073	24.9803
2	1900-01-02 23:15:00	0.94408	0.96038	23.6513	26.2913
2	1900-01-02 23:30:00	0.92418	0.91498	23.6736	26.0256
2	1900-01-02 23:45:00	0.91003	0.87553	23.5895	24.9695
3	1900-01-03	0.73172	0.83002	18.7053	23.3063
3	1900-01-03 00:15:00	0.77067	0.78037	20.2108	22.5898
3	1900-01-03 00:30:00	0.67282	0.79332	16.0328	21.8898
3	1900-01-03 00:45:00	0.7344	0.8242	17.4152	21.5622
3	1900-01-03 01:00:00	0.70591	0.88421	16.0955	22.6395
3	1900-01-03 01:15:00	0.75815	0.91065	17.9766	23.9426
3	1900-01-03 01:30:00	0.86609	0.90529	20.6333	23.7553
3	1900-01-03 01:45:00	0.82605	0.83635	19.2022	22.7752
3	1900-01-03 02:00:00	0.85936	0.83226	21.1512	22.8512
3	1900-01-03 02:15:00	0.8374	0.7948	20.3707	21.8867
3	1900-01-03 02:30:00	0.76564	0.80484	17.5259	21.2579
3	1900-01-03 02:45:00	0.83996	0.87946	18.2938	23.0058
3	1900-01-03 03:00:00	0.8609	0.7713	18.5492	20.3772
3	1900-01-03 03:15:00	0.89815	0.74265	18.8907	18.3067
3	1900-01-03 03:30:00	0.8329	0.8223	19.5384	21.1124
3	1900-01-03 03:45:00	0.87298	0.81368	21.398	21.957
3	1900-01-03 04:00:00	0.90736	0.86486	21.2235	22.2125
3	1900-01-03 04:15:00	0.94392	0.89532	21.3447	23.6677
3	1900-01-03 04:30:00	0.87226	0.84456	20.8757	23.4687
3	1900-01-03 04:45:00	0.8703	0.8894	20.4418	22.8898
3	1900-01-03 05:00:00	0.88415	0.89005	20.4238	22.7148
3	1900-01-03 05:15:00	0.90649	0.92689	20.061	22.935
3	1900-01-03 05:30:00	1.01294	0.94574	22.0961	23.5271
3	1900-01-03 05:45:00	1.02771	0.92041	23.1158	23.2998
3	1900-01-03 06:00:00	0.90208	0.81828	20.3806	22.2126
3	1900-01-03 06:15:00	0.88521	0.81141	19.616	21.688
3	1900-01-03 06:30:00	0.57013	0.63231	16.7531	18.0971
3	1900-01-03 06:45:00	0.758	0.6063	17.4785	17.5975
3	1900-01-03 07:00:00	0.62621	0.69441	16.7126	20.4246
3	1900-01-03 07:15:00	0.62357	0.63047	18.8144	19.8844
3	1900-01-03 07:30:00	0.48515	0.65193	13.0428	18.5408
3	1900-01-03 07:45:00	0.47957	0.59627	13.4057	19.3087
3	1900-01-03 08:00:00	0.2795	0.49996	12.8865	19.9135
3	1900-01-03 08:15:00	0.48081	0.55671	16.8161	21.0141
3	1900-01-03 08:30:00	0.44014	0.54404	12.602	18.092
3	1900-01-03 08:45:00	0.47502	0.54222	14.8865	18.7135
3	1900-01-03 09:00:00	0.3062	0.5444	13.692	18.713
3	1900-01-03 09:15:00	0.2766	0.5329	11.995	19.768
3	1900-01-03 09:30:00	0.2748	0.4223	12.989	17.878
3	1900-01-03 09:45:00	0.2309	0.4352	9.774	18.756
3	1900-01-03 10:00:00	0.2214	0.3996	12.745	17.23
3	1900-01-03 10:15:00	0.2421	0.4454	10.896	20.153
3	1900-01-03 10:30:00	-0.049	0.3643	15.075	22.38
3	1900-01-03 10:45:00	0.2444	0.4361	17.195	21.893
3	1900-01-03 11:00:00	0.3109	0.3861	13.976	20.105
3	1900-01-03 11:15:00	0.2762	0.3325	15.705	18.678
3	1900-01-03 11:30:00	0.202	0.2366	18.892	17.763
3	1900-01-03 11:45:00	0.177	0.2578	17.501	16.387
3	1900-01-03 12:00:00	0.2879	0.2891	18.686	18.877
3	1900-01-03 12:15:00	0.339	0.3636	18.228	15.967
3	1900-01-03 12:30:00	0.3659	0.2643	17.417	18.955
3	1900-01-03 12:45:00	0.3267	0.3915	16.611	19.247
3	1900-01-03 13:00:00	0.3789	0.3352	16.518	19.81
3	1900-01-03 13:15:00	0.3479	0.386	13.223	17.735
3	1900-01-03 13:30:00	0.3051	0.2646	17.16	20.451
3	1900-01-03 13:45:00	0.3597	0.3494	18.201	23.147
3	1900-01-03 14:00:00	0.457	0.4205	20.108	19.228
3	1900-01-03 14:15:00	0.4779	0.4201	17.331	19.251
3	1900-01-03 14:30:00	0.4272	0.3484	22.391	20.593
3	1900-01-03 14:45:00	0.4735	0.3686	21.54	19.79
3	1900-01-03 15:00:00	0.6213	0.4013	18.687	16.438
3	1900-01-03 15:15:00	0.5785	0.4114	18.511	17.084
3	1900-01-03 15:30:00	0.5807	0.4851	24.367	25.05
3	1900-01-03 15:45:00	0.6909	0.6175	26.495	25.199
3	1900-01-03 16:00:00	0.551	0.4945	14.406	19.735
3	1900-01-03 16:15:00	0.5399	0.5249	11.97	21.479
3	1900-01-03 16:30:00	0.4172	0.4887	16.98	21.2
3	1900-01-03 16:45:00	0.5333	0.5564	15.623	20.259
3	1900-01-03 17:00:00	0.4709	0.5045	13.445	19.816
3	1900-01-03 17:15:00	0.51036	0.57316	16.384	22.08
3	1900-01-03 17:30:00	0.64144	0.59074	21.436	26.02
3	1900-01-03 17:45:00	0.68725	0.60845	25.136	24.712
3	1900-01-03 18:00:00	0.66648	0.58748	22.645	23.397
3	1900-01-03 18:15:00	0.67614	0.62274	22.415	23.326
3	1900-01-03 18:30:00	0.71422	0.69222	21.493	24.711
3	1900-01-03 18:45:00	0.70913	0.67363	21.824	23.017
3	1900-01-03 19:00:00	0.74796	0.61176	24.44	24.42
3	1900-01-03 19:15:00	0.71547	0.66327	25.6395	24.8855
3	1900-01-03 19:30:00	0.55334	0.60974	18.1836	21.0086
3	1900-01-03 19:45:00	0.52815	0.58135	17.5117	21.5207
3	1900-01-03 20:00:00	0.6073	0.6523	18.571	21.484
3	1900-01-03 20:15:00	0.49753	0.62082	16.6999	21.9269
3	1900-01-03 20:30:00	0.44247	0.65369	13.4254	20.7554
3	1900-01-03 20:45:00	0.55699	0.62339	15.2782	18.9132
3	1900-01-03 21:00:00	0.70537	0.65727	21.3009	20.9389
3	1900-01-03 21:15:00	0.75474	0.67444	21.7983	22.1783
3	1900-01-03 21:30:00	0.72339	0.73009	19.5554	22.7724
3	1900-01-03 21:45:00	0.78333	0.72013	20.7233	22.6923
3	1900-01-03 22:00:00	0.81014	0.75184	21.3617	22.6397
3	1900-01-03 22:15:00	0.85954	0.79374	22.8738	22.7408
3	1900-01-03 22:30:00	0.85867	0.75487	23.0138	22.9698
3	1900-01-03 22:45:00	0.79958	0.69058	22.2475	21.3025
3	1900-01-03 23:00:00	0.71124	0.64754	20.4541	21.5481
3	1900-01-03 23:15:00	0.66116	0.64496	20.0665	21.1925
3	1900-01-03 23:30:00	0.66727	0.67917	18.5018	21.8988
3	1900-01-03 23:45:00	0.70017	0.69567	20.0681	22.0871
4	1900-01-04	0.49086	0.58718	16.0681	18.4881
4	1900-01-04 00:15:00	0.49666	0.58636	15.2919	18.4879
4	1900-01-04 00:30:00	0.57911	0.64619	16.5605	19.3735
4	1900-01-04 00:45:00	0.59854	0.63364	17.2675	19.5195
4	1900-01-04 01:00:00	0.56565	0.52159	13.7648	16.2158
4	1900-01-04 01:15:00	0.62416	0.54449	14.8907	15.0077
4	1900-01-04 01:30:00	0.51154	0.47743	14.0714	15.1334
4	1900-01-04 01:45:00	0.50748	0.44972	14.3032	13.8562
4	1900-01-04 02:00:00	0.50111	0.52094	13.8137	15.2657
4	1900-01-04 02:15:00	0.52351	0.6006	13.6947	17.2137
4	1900-01-04 02:30:00	0.81904	0.66548	20.1101	19.4991
4	1900-01-04 02:45:00	0.81207	0.69987	20.4263	19.7593
4	1900-01-04 03:00:00	0.69106	0.53105	20.1607	17.7017
4	1900-01-04 03:15:00	0.66409	0.54042	19.7295	17.8495
4	1900-01-04 03:30:00	0.56638	0.6745	14.2933	20.1623
4	1900-01-04 03:45:00	0.60455	0.71273	15.8877	21.9187
4	1900-01-04 04:00:00	0.7879	0.7265	20.2947	20.1817
4	1900-01-04 04:15:00	0.79189	0.68789	20.0139	20.2459
4	1900-01-04 04:30:00	0.77718	0.72308	20.9567	20.5577
4	1900-01-04 04:45:00	0.75618	0.63728	20.9762	18.9362
4	1900-01-04 05:00:00	0.7274	0.6678	16.1621	18.3271
4	1900-01-04 05:15:00	0.63941	0.65221	14.9093	19.7053
4	1900-01-04 05:30:00	0.77235	0.65965	19.2465	20.0055
4	1900-01-04 05:45:00	0.77061	0.70191	19.1617	20.0867
4	1900-01-04 06:00:00	0.81166	0.72636	20.7364	20.4654
4	1900-01-04 06:15:00	0.79017	0.68797	20.0442	21.5262
4	1900-01-04 06:30:00	0.74592	0.66472	19.9603	19.5333
4	1900-01-04 06:45:00	0.74229	0.67309	19.6412	20.5422
4	1900-01-04 07:00:00	0.71408	0.64878	18.8735	20.1025
4	1900-01-04 07:15:00	0.68969	0.67329	19.2464	20.7204
4	1900-01-04 07:30:00	0.74614	0.67724	19.2426	20.4086
4	1900-01-04 07:45:00	0.69172	0.65562	18.9121	21.2021
4	1900-01-04 08:00:00	0.71605	0.61685	18.8289	19.3729
4	1900-01-04 08:15:00	0.6681	0.6355	17.3553	19.7143
4	1900-01-04 08:30:00	0.56611	0.56321	17.6735	19.5485
4	1900-01-04 08:45:00	0.591	0.552	17.8459	19.3969
4	1900-01-04 09:00:00	0.49955	0.55725	16.8286	19.2976
4	1900-01-04 09:15:00	0.58543	0.56473	17.088	19.635
4	1900-01-04 09:30:00	0.48857	0.53147	14.3691	17.2001
4	1900-01-04 09:45:00	0.40214	0.46984	14.3257	19.9937
4	1900-01-04 10:00:00	0.41324	0.50804	9.023	17.407
4	1900-01-04 10:15:00	0.50151	0.47621	13.358	17.663
4	1900-01-04 10:30:00	0.252	0.2829	14.267	17.529
4	1900-01-04 10:45:00	0.1922	0.3186	15.847	19.751
4	1900-01-04 11:00:00	-0.3366	0.0113	22.764	25.334
4	1900-01-04 11:15:00	-0.2671	0.1638	24.892	23.143
4	1900-01-04 11:30:00	0.1619	0.2429	16.967	19.479
4	1900-01-04 11:45:00	0.2076	0.2531	17.365	17.557
4	1900-01-04 12:00:00	0.3468	0.3525	15.605	19.534
4	1900-01-04 12:15:00	0.3117	0.3021	15.761	20.132
4	1900-01-04 12:30:00	0.222	0.2592	21.044	19.879
4	1900-01-04 12:45:00	0.2842	0.3001	20.288	20.261
4	1900-01-04 13:00:00	0.3998	0.3038	20.763	20.7
4	1900-01-04 13:15:00	0.4259	0.3248	22.285	18.61
4	1900-01-04 13:30:00	0.3232	0.2736	19.075	19.01
4	1900-01-04 13:45:00	0.3875	0.3891	19.458	16.991
4	1900-01-04 14:00:00	0.4569	0.3338	19.249	16.559
4	1900-01-04 14:15:00	0.4757	0.3787	19.095	17.438
4	1900-01-04 14:30:00	0.5129	0.3726	14.549	16.917
4	1900-01-04 14:45:00	0.5727	0.456	18.164	18.361
4	1900-01-04 15:00:00	0.593	0.5002	15.493	19.734
4	1900-01-04 15:15:00	0.6863	0.5419	20.306	20.61
4	1900-01-04 15:30:00	0.7456	0.6111	18.51	23.404
4	1900-01-04 15:45:00	0.7297	0.5941	18.908	23.654
4	1900-01-04 16:00:00	0.66339	0.49719	21.903	21.179
4	1900-01-04 16:15:00	0.59859	0.47229	23.088	21.077
4	1900-01-04 16:30:00	0.6162	0.5478	22.013	22.664
4	1900-01-04 16:45:00	0.59524	0.49544	23.221	23.45
4	1900-01-04 17:00:00	0.61717	0.54737	21.384	23.391
4	1900-01-04 17:15:00	0.61127	0.54207	20.427	22.191
4	1900-01-04 17:30:00	0.62154	0.51834	20.657	21.791
4	1900-01-04 17:45:00	0.66607	0.56647	21.727	22.536
4	1900-01-04 18:00:00	0.69547	0.58017	22.5183	22.9663
4	1900-01-04 18:15:00	0.6867	0.6241	22.5577	23.4207
4	1900-01-04 18:30:00	0.694	0.6398	22.133	22.633
4	1900-01-04 18:45:00	0.69347	0.60417	22.326	22.562
4	1900-01-04 19:00:00	0.67435	0.59395	21.1946	22.5386
4	1900-01-04 19:15:00	0.71518	0.66538	22.4587	22.8927
4	1900-01-04 19:30:00	0.71064	0.64204	22.3003	22.3003
4	1900-01-04 19:45:00	0.73026	0.65316	24.2286	23.5846
4	1900-01-04 20:00:00	0.74568	0.65148	22.7041	22.3081
4	1900-01-04 20:15:00	0.74996	0.65956	22.577	21.996
4	1900-01-04 20:30:00	0.75048	0.65228	21.8787	21.3487
4	1900-01-04 20:45:00	0.75061	0.65381	22.0722	21.5282
4	1900-01-04 21:00:00	0.76246	0.65626	21.7857	22.5827
4	1900-01-04 21:15:00	0.74981	0.62207	21.1368	20.7228
4	1900-01-04 21:30:00	0.73807	0.6598	22.0067	21.4597
4	1900-01-04 21:45:00	0.73661	0.66241	22.1052	21.9292
4	1900-01-04 22:00:00	0.70232	0.5994	21.2422	21.2982
4	1900-01-04 22:15:00	0.75228	0.63658	21.2363	21.4923
4	1900-01-04 22:30:00	0.69865	0.63372	20.3678	20.4298
4	1900-01-04 22:45:00	0.61891	0.58927	19.9676	20.6126
4	1900-01-04 23:00:00	0.69545	0.62048	20.5003	20.7663
4	1900-01-04 23:15:00	0.6868	0.64589	20.3415	21.5395
4	1900-01-04 23:30:00	0.71451	0.64158	20.8388	21.4898
4	1900-01-04 23:45:00	0.70869	0.63138	21.0417	21.2967
5	1900-01-05	0.70092	0.63706	20.4066	20.7706
5	1900-01-05 00:15:00	0.69897	0.65289	20.3229	21.8049
5	1900-01-05 00:30:00	0.71146	0.63655	20.8862	20.9552
5	1900-01-05 00:45:00	0.7233	0.61804	21.4787	20.9517
5	1900-01-05 01:00:00	0.71223	0.65199	20.0536	20.3526
5	1900-01-05 01:15:00	0.72159	0.65515	20.4555	20.4575
5	1900-01-05 01:30:00	0.68633	0.58506	18.2924	19.3944
5	1900-01-05 01:45:00	0.72783	0.63538	16.9708	17.8678
5	1900-01-05 02:00:00	0.75144	0.62914	19.965	19.007
5	1900-01-05 02:15:00	0.71965	0.62492	19.896	19.792
5	1900-01-05 02:30:00	0.4672	0.6233	24.1938	21.1328
5	1900-01-05 02:45:00	0.46945	0.58925	23.583	20.59
5	1900-01-05 03:00:00	0.73257	0.60517	19.859	20.392
5	1900-01-05 03:15:00	0.70334	0.58624	20.402	19.793
5	1900-01-05 03:30:00	0.6696	0.5881	20.1014	19.4214
5	1900-01-05 03:45:00	0.68458	0.62538	21.0376	21.0336
5	1900-01-05 04:00:00	0.67465	0.59085	20.1519	19.7239
5	1900-01-05 04:15:00	0.67748	0.61948	21.2754	21.0034
5	1900-01-05 04:30:00	0.71558	0.60478	20.0789	19.4889
5	1900-01-05 04:45:00	0.72567	0.59987	19.7925	20.3315
5	1900-01-05 05:00:00	0.69623	0.59943	19.591	19.723
5	1900-01-05 05:15:00	0.73221	0.58771	20.0401	19.3231
5	1900-01-05 05:30:00	0.6976	0.5592	20.0606	19.6886
5	1900-01-05 05:45:00	0.67827	0.58797	19.8661	19.6971
5	1900-01-05 06:00:00	0.70826	0.62476	18.4206	18.8896
5	1900-01-05 06:15:00	0.69838	0.56788	19.4785	19.5265
5	1900-01-05 06:30:00	0.63303	0.54152	18.1415	18.7375
5	1900-01-05 06:45:00	0.64476	0.55226	18.3337	19.2157
5	1900-01-05 07:00:00	0.50299	0.50889	18.217	19.425
5	1900-01-05 07:15:00	0.50244	0.43694	18.4416	18.9676
5	1900-01-05 07:30:00	0.48894	0.45824	17.004	18.218
5	1900-01-05 07:45:00	0.46998	0.43358	18.253	19.702
5	1900-01-05 08:00:00	0.41166	0.34656	17.552	18.536
5	1900-01-05 08:15:00	0.37172	0.34942	17.995	19.158
5	1900-01-05 08:30:00	0.287	0.2854	17.431	18.631
5	1900-01-05 08:45:00	0.2999	0.27	18.623	17.329
5	1900-01-05 09:00:00	0.1656	0.2019	17.333	18.171
5	1900-01-05 09:15:00	0.1613	0.1733	19.074	17.968
5	1900-01-05 09:30:00	0.1381	0.1482	20.024	19.543
5	1900-01-05 09:45:00	0.1254	0.2168	22.613	21.085
5	1900-01-05 10:00:00	0.1909	0.1445	16.749	17.849
5	1900-01-05 10:15:00	0.1608	0.2159	21.189	17.954
5	1900-01-05 10:30:00	0.3686	0.3576	18.611	17.285
5	1900-01-05 10:45:00	0.4755	0.3327	17.401	18.023
5	1900-01-05 11:00:00	0.3863	0.2827	19.047	19.5
5	1900-01-05 11:15:00	0.4478	0.3523	18.56	19.549
5	1900-01-05 11:30:00	0.3898	0.2902	19.947	18.505
5	1900-01-05 11:45:00	0.4095	0.2995	17.912	18.228
5	1900-01-05 12:00:00	0.343	0.2261	20.677	19.228
5	1900-01-05 12:15:00	0.4111	0.3296	20.451	19.751
5	1900-01-05 12:30:00	0.4517	0.3574	19.946	20.971
5	1900-01-05 12:45:00	0.4314	0.407	21.34	20.643
5	1900-01-05 13:00:00	0.3933	0.2586	16.287	19.331
5	1900-01-05 13:15:00	0.3725	0.351	16.571	19.712
5	1900-01-05 13:30:00	0.4493	0.3969	19.119	19.767
5	1900-01-05 13:45:00	0.5384	0.3921	17.68	16.929
5	1900-01-05 14:00:00	0.4334	0.4208	22.462	20.238
5	1900-01-05 14:15:00	0.5224	0.4016	23.998	20.231
5	1900-01-05 14:30:00	0.4322	0.3503	20.991	19.876
5	1900-01-05 14:45:00	0.4513	0.3531	22.189	20.734
5	1900-01-05 15:00:00	0.4421	0.3838	19.758	21.256
5	1900-01-05 15:15:00	0.5352	0.408	22.826	20.936
5	1900-01-05 15:30:00	0.5371	0.3829	21.844	20.363
5	1900-01-05 15:45:00	0.5315	0.4038	19.667	19.274
5	1900-01-05 16:00:00	0.5095	0.3859	22.209	20.603
5	1900-01-05 16:15:00	0.4692	0.4367	19.689	21.025
5	1900-01-05 16:30:00	0.4843	0.4411	20.499	17.529
5	1900-01-05 16:45:00	0.4946	0.3981	21.437	20.952
5	1900-01-05 17:00:00	0.4377	0.3891	19.632	19.069
5	1900-01-05 17:15:00	0.4175	0.3424	20.596	19.384
5	1900-01-05 17:30:00	0.5515	0.4569	19.714	19.215
5	1900-01-05 17:45:00	0.5372	0.4703	19.488	20.012
5	1900-01-05 18:00:00	0.5844	0.4598	22.781	20.869
5	1900-01-05 18:15:00	0.6183	0.5059	23.293	22.691
5	1900-01-05 18:30:00	0.58889	0.51339	21.844	21.778
5	1900-01-05 18:45:00	0.58612	0.44862	23.48	22.268
5	1900-01-05 19:00:00	0.61044	0.45084	24.335	22.229
5	1900-01-05 19:15:00	0.56927	0.47377	23.771	21.571
5	1900-01-05 19:30:00	0.59359	0.44479	21.967	21.536
5	1900-01-05 19:45:00	0.57399	0.45969	23.1586	21.8806
5	1900-01-05 20:00:00	0.54761	0.48211	20.734	19.074
5	1900-01-05 20:15:00	0.58732	0.50182	21.8968	20.8428
5	1900-01-05 20:30:00	0.56196	0.50267	22.0649	21.0029
5	1900-01-05 20:45:00	0.59224	0.48189	22.3475	22.0885
5	1900-01-05 21:00:00	0.54189	0.48387	20.5586	20.0116
5	1900-01-05 21:15:00	0.56508	0.50591	21.4107	19.9247
5	1900-01-05 21:30:00	0.56431	0.52764	21.2643	19.8563
5	1900-01-05 21:45:00	0.60942	0.51165	21.7436	20.2976
5	1900-01-05 22:00:00	0.53349	0.47727	20.5203	19.6783
5	1900-01-05 22:15:00	0.56628	0.52812	21.5169	20.1059
5	1900-01-05 22:30:00	0.55126	0.54034	19.0572	19.8062
5	1900-01-05 22:45:00	0.60567	0.51865	20.7766	19.8456
5	1900-01-05 23:00:00	0.58715	0.52171	20.4465	20.3445
5	1900-01-05 23:15:00	0.60058	0.548	20.3328	20.2938
5	1900-01-05 23:30:00	0.60553	0.5257	20.9962	19.2402
5	1900-01-05 23:45:00	0.59179	0.5168	20.9472	19.3462
6	1900-01-06	0.59556	0.50828	20.5114	19.6534
6	1900-01-06 00:15:00	0.63777	0.55131	20.3421	19.3721
6	1900-01-06 00:30:00	0.62777	0.53616	20.6671	19.1761
6	1900-01-06 00:45:00	0.61047	0.5863	20.561	18.826
6	1900-01-06 01:00:00	0.61452	0.5623	19.7555	18.8645
6	1900-01-06 01:15:00	0.63988	0.58737	19.5734	19.0214
6	1900-01-06 01:30:00	0.61442	0.55072	19.3752	18.4792
6	1900-01-06 01:45:00	0.62385	0.54999	19.986	18.815
6	1900-01-06 02:00:00	0.64742	0.59273	19.0619	19.0839
6	1900-01-06 02:15:00	0.60125	0.51436	19.676	18.273
6	1900-01-06 02:30:00	0.6163	0.54779	19.3658	17.8848
6	1900-01-06 02:45:00	0.61642	0.56851	19.9547	18.6327
6	1900-01-06 03:00:00	0.61318	0.53701	18.8165	18.0865
6	1900-01-06 03:15:00	0.63164	0.53793	19.2842	18.4002
6	1900-01-06 03:30:00	0.63058	0.5468	18.6787	17.4807
6	1900-01-06 03:45:00	0.63263	0.56686	19.1173	18.1823
6	1900-01-06 04:00:00	0.65468	0.58692	18.5061	17.5151
6	1900-01-06 04:15:00	0.6902	0.56192	18.6094	17.3494
6	1900-01-06 04:30:00	0.62764	0.54825	17.3108	17.0948
6	1900-01-06 04:45:00	0.63929	0.50598	18.2829	17.4329
6	1900-01-06 05:00:00	0.54095	0.50188	15.9623	16.4673
6	1900-01-06 05:15:00	0.55014	0.49398	16.4283	16.9813
6	1900-01-06 05:30:00	0.53022	0.47487	16.47	17.251
6	1900-01-06 05:45:00	0.56446	0.46492	17.0339	16.3569
6	1900-01-06 06:00:00	0.49677	0.40695	16.053	14.937
6	1900-01-06 06:15:00	0.50884	0.43739	14.7186	14.5926
6	1900-01-06 06:30:00	0.43336	0.44225	15.553	15.997
6	1900-01-06 06:45:00	0.48362	0.42201	16.4984	16.5844
6	1900-01-06 07:00:00	0.46026	0.42594	16.0122	15.3382
6	1900-01-06 07:15:00	0.46597	0.42516	15.9645	16.6905
6	1900-01-06 07:30:00	0.37506	0.36004	15.5324	15.5104
6	1900-01-06 07:45:00	0.37525	0.38953	16.3915	16.5935
6	1900-01-06 08:00:00	0.4202	0.37707	13.836	15.281
6	1900-01-06 08:15:00	0.38304	0.35859	14.92	16.104
6	1900-01-06 08:30:00	-0.72275	0.2175	15.741	13.771
6	1900-01-06 08:45:00	-0.68245	0.2661	15.423	14.75
6	1900-01-06 09:00:00	0.1361	0.1762	16.318	15.816
6	1900-01-06 09:15:00	0.1965	0.2519	15.149	15.39
6	1900-01-06 09:30:00	-0.0543	0.0269	16.452	15.092
6	1900-01-06 09:45:00	0.0426	0.1237	17.734	15.233
6	1900-01-06 10:00:00	0.2176	0.2127	12.921	14.953
6	1900-01-06 10:15:00	0.3363	0.3396	14.6	13.564
6	1900-01-06 10:30:00	0.3862	0.2809	15.5571	16.1861
6	1900-01-06 10:45:00	0.4327	0.3091	14.7483	16.8573
6	1900-01-06 11:00:00	0.3928	0.3075	17.4168	18.4928
6	1900-01-06 11:15:00	0.3992	0.3127	18.0897	16.7837
6	1900-01-06 11:30:00	0.5553	0.4744	13.0738	12.3028
6	1900-01-06 11:45:00	0.6283	0.4889	14.7958	12.3538
6	1900-01-06 12:00:00	0.5306	0.557	16.1079	12.5579
6	1900-01-06 12:15:00	0.611	0.46	15.7845	11.7605
6	1900-01-06 12:30:00	0.5049	0.41	14.6247	16.1427
6	1900-01-06 12:45:00	0.5496	0.463	15.932	15.323
6	1900-01-06 13:00:00	0.4533	0.4195	19.1323	16.2763
6	1900-01-06 13:15:00	0.5879	0.4889	16.9298	13.8988
6	1900-01-06 13:30:00	0.4819	0.4506	17.1098	14.5598
6	1900-01-06 13:45:00	0.4766	0.3987	17.0636	16.9106
6	1900-01-06 14:00:00	0.5155	0.4637	17.8648	17.6698
6	1900-01-06 14:15:00	0.6555	0.5764	18.5309	15.5889
6	1900-01-06 14:30:00	0.6108	0.4682	15.7916	14.4856
6	1900-01-06 14:45:00	0.7419	0.651	13.5829	14.6689
6	1900-01-06 15:00:00	0.6748	0.5248	16.0262	15.6662
6	1900-01-06 15:15:00	0.7372	0.6041	16.8836	16.4526
6	1900-01-06 15:30:00	0.7755	0.5916	15.1796	12.6006
6	1900-01-06 15:45:00	0.849	0.6516	13.9481	13.6921
6	1900-01-06 16:00:00	0.7894	0.6709	14.7713	15.2903
6	1900-01-06 16:15:00	0.79194	0.66934	16.0289	16.1739
6	1900-01-06 16:30:00	0.79323	0.62773	15.4394	13.9014
6	1900-01-06 16:45:00	0.80011	0.64401	14.8267	14.2267
6	1900-01-06 17:00:00	0.83353	0.71643	16.0063	18.8363
6	1900-01-06 17:15:00	0.76371	0.65591	16.4015	17.0225
6	1900-01-06 17:30:00	0.70877	0.63027	17.6772	16.4642
6	1900-01-06 17:45:00	0.76003	0.67303	18.7674	16.6814
6	1900-01-06 18:00:00	0.70153	0.5889	20.2525	16.9855
6	1900-01-06 18:15:00	0.63271	0.60211	19.3045	16.7765
6	1900-01-06 18:30:00	0.62335	0.61085	15.7957	16.7177
6	1900-01-06 18:45:00	0.59376	0.58818	15.7303	15.6913
6	1900-01-06 19:00:00	0.57122	0.53916	18.146	17.685
6	1900-01-06 19:15:00	0.60507	0.52672	18.9466	18.3486
6	1900-01-06 19:30:00	0.62956	0.60783	19.7823	19.3413
6	1900-01-06 19:45:00	0.574	0.57111	18.2849	18.4819
6	1900-01-06 20:00:00	0.60239	0.59566	19.6874	18.1364
6	1900-01-06 20:15:00	0.58298	0.56869	18.9818	18.3058
6	1900-01-06 20:30:00	0.5806	0.57603	19.0177	17.6317
6	1900-01-06 20:45:00	0.57602	0.50082	19.0179	17.7179
6	1900-01-06 21:00:00	0.59999	0.52146	18.9867	17.1987
6	1900-01-06 21:15:00	0.56508	0.49564	18.9913	17.3523
6	1900-01-06 21:30:00	0.56791	0.50657	17.1619	16.2829
6	1900-01-06 21:45:00	0.60221	0.51038	17.1176	16.5996
6	1900-01-06 22:00:00	0.5698	0.53343	16.9445	20.4345
6	1900-01-06 22:15:00	0.57111	0.48092	18.9071	19.3551
6	1900-01-06 22:30:00	0.59879	0.54747	17.42	16.286
6	1900-01-06 22:45:00	0.60749	0.53746	17.8785	16.3835
6	1900-01-06 23:00:00	0.53951	0.54997	17.502	17.229
6	1900-01-06 23:15:00	0.62743	0.57476	17.8445	17.1365
6	1900-01-06 23:30:00	0.62269	0.55627	16.3351	15.4811
6	1900-01-06 23:45:00	0.59526	0.53287	14.6723	14.0833
7	1900-01-07	0.59691	0.54987	18.7993	17.3283
7	1900-01-07 00:15:00	0.60342	0.57464	18.2892	17.1313
7	1900-01-07 00:30:00	0.57393	0.53858	17.6872	16.1792
7	1900-01-07 00:45:00	0.56082	0.53405	17.2069	16.4509
7	1900-01-07 01:00:00	0.62598	0.59219	17.5999	16.3629
7	1900-01-07 01:15:00	0.60381	0.55621	17.7419	16.7639
7	1900-01-07 01:30:00	0.58105	0.50889	16.5738	15.7118
7	1900-01-07 01:45:00	0.56562	0.5338	15.6564	14.5834
7	1900-01-07 02:00:00	0.54529	0.52178	16.7734	16.2914
7	1900-01-07 02:15:00	0.58001	0.53043	17.2598	16.5598
7	1900-01-07 02:30:00	0.56665	0.53173	16.6689	15.3059
7	1900-01-07 02:45:00	0.59302	0.54476	17.0324	16.5524
7	1900-01-07 03:00:00	0.56058	0.55133	17.0189	16.1329
7	1900-01-07 03:15:00	0.62044	0.55137	17.3855	15.7765
7	1900-01-07 03:30:00	0.54996	0.54761	16.4807	15.7757
7	1900-01-07 03:45:00	0.56763	0.5561	16.4158	16.6898
7	1900-01-07 04:00:00	0.55446	0.51356	16.2742	15.3092
7	1900-01-07 04:15:00	0.56481	0.52744	16.6298	15.7088
7	1900-01-07 04:30:00	0.59888	0.57008	16.5464	15.5294
7	1900-01-07 04:45:00	0.61659	0.55561	15.9591	15.4651
7	1900-01-07 05:00:00	0.61641	0.56258	15.9734	14.9134
7	1900-01-07 05:15:00	0.60798	0.57401	14.9732	14.5512
7	1900-01-07 05:30:00	0.58704	0.52016	13.7547	13.4547
7	1900-01-07 05:45:00	0.59372	0.5101	15.3672	15.4782
7	1900-01-07 06:00:00	0.55458	0.49978	15.0598	14.5928
7	1900-01-07 06:15:00	0.54309	0.48624	14.4952	14.7932
7	1900-01-07 06:30:00	0.43715	0.41661	14.2946	14.1086
7	1900-01-07 06:45:00	0.48115	0.42874	15.2768	15.2098
7	1900-01-07 07:00:00	0.41133	0.43192	14.1273	14.5563
7	1900-01-07 07:15:00	0.43561	0.45366	14.9218	15.5968
7	1900-01-07 07:30:00	0.31128	0.37053	13.5847	14.2987
7	1900-01-07 07:45:00	0.39522	0.43724	14.0499	14.4419
7	1900-01-07 08:00:00	0.29869	0.33529	10.677	12.061
7	1900-01-07 08:15:00	0.38489	0.37099	13.565	13.518
7	1900-01-07 08:30:00	0.37046	0.37376	13.164	12.117
7	1900-01-07 08:45:00	0.33174	0.35614	10.132	9.539
7	1900-01-07 09:00:00	0.31063	0.37253	12.136	10.792
7	1900-01-07 09:15:00	0.32062	0.44332	9.388	13.841
7	1900-01-07 09:30:00	0.3986	0.3629	14.385	13.091
7	1900-01-07 09:45:00	0.5565	0.47	15.314	14.166
7	1900-01-07 10:00:00	0.4329	0.5229	12.048	13.276
7	1900-01-07 10:15:00	0.4997	0.5062	12.073	13.397
7	1900-01-07 10:30:00	0.5822	0.6066	13.636	14.897
7	1900-01-07 10:45:00	0.6387	0.5409	13.437	13.881
7	1900-01-07 11:00:00	0.6672	0.5865	14.362	13.797
7	1900-01-07 11:15:00	0.7385	0.5686	14.53	15.177
7	1900-01-07 11:30:00	0.7757	0.6088	14.737	12.726
7	1900-01-07 11:45:00	0.7538	0.6119	12.592	14.025
7	1900-01-07 12:00:00	0.8132	0.6275	12.501	13.725
7	1900-01-07 12:15:00	0.8164	0.6716	12.676	13.812
7	1900-01-07 12:30:00	0.85223	0.66723	13.501	13.241
7	1900-01-07 12:45:00	0.9077	0.764	12.976	13.239
7	1900-01-07 13:00:00	0.89953	0.74683	15.566	14.477
7	1900-01-07 13:15:00	0.94791	0.85561	13.493	12.227
7	1900-01-07 13:30:00	0.94306	0.85836	14	15.159
7	1900-01-07 13:45:00	1.01878	0.88728	15.864	16.461
7	1900-01-07 14:00:00	0.98178	0.89958	13.682	14.595
7	1900-01-07 14:15:00	0.97426	0.94776	13.883	15.091
7	1900-01-07 14:30:00	1.03684	0.93994	15.42	16.059
7	1900-01-07 14:45:00	1.13958	1.04458	16.707	15.503
7	1900-01-07 15:00:00	1.10998	1.10308	17.773	16.194
7	1900-01-07 15:15:00	1.03632	0.98632	17.32	16.354
7	1900-01-07 15:30:00	0.97418	1.02488	19.1562	17.8222
7	1900-01-07 15:45:00	0.98769	1.05349	19.6698	19.6328
7	1900-01-07 16:00:00	1.00126	1.00696	22.3213	20.4823
7	1900-01-07 16:15:00	0.86721	0.91991	20.6999	19.1229
7	1900-01-07 16:30:00	0.85429	0.95379	22.3338	20.3988
7	1900-01-07 16:45:00	0.85163	0.90623	20.9394	19.9984
7	1900-01-07 17:00:00	0.8447	0.9966	20.898	20.313
7	1900-01-07 17:15:00	0.72713	0.89083	19.7518	21.1288
7	1900-01-07 17:30:00	0.83881	0.87581	22.1261	21.0701
7	1900-01-07 17:45:00	0.81085	0.80415	21.1791	20.3871
7	1900-01-07 18:00:00	0.74206	0.73246	21.1076	20.7626
7	1900-01-07 18:15:00	0.66728	0.76569	20.6129	20.2649
7	1900-01-07 18:30:00	0.67136	0.69107	20.7418	19.9938
7	1900-01-07 18:45:00	0.6561	0.66755	21.2441	20.8521
7	1900-01-07 19:00:00	0.68386	0.6706	21.5443	20.5903
7	1900-01-07 19:15:00	0.57184	0.63726	20.7906	20.3426
7	1900-01-07 19:30:00	0.55745	0.58292	19.7531	18.8561
7	1900-01-07 19:45:00	0.53102	0.57258	20.4087	19.4897
7	1900-01-07 20:00:00	0.51471	0.51793	20.1599	18.5499
7	1900-01-07 20:15:00	0.49709	0.48801	19.7822	17.6652
7	1900-01-07 20:30:00	0.51826	0.53695	18.6582	18.3972
7	1900-01-07 20:45:00	0.50018	0.51003	18.4553	17.4143
7	1900-01-07 21:00:00	0.53814	0.52711	19.061	17.803
7	1900-01-07 21:15:00	0.51182	0.50081	19.9744	18.2614
7	1900-01-07 21:30:00	0.53047	0.54474	18.9952	18.0732
7	1900-01-07 21:45:00	0.52608	0.52217	19.0267	17.8637
7	1900-01-07 22:00:00	0.52742	0.52754	18.9536	18.0616
7	1900-01-07 22:15:00	0.50154	0.53982	18.7318	17.4938
7	1900-01-07 22:30:00	0.50259	0.49779	18.2018	16.9658
7	1900-01-07 22:45:00	0.49647	0.51268	18.0948	16.9708
7	1900-01-07 23:00:00	0.52062	0.55705	17.1236	17.3526
7	1900-01-07 23:15:00	0.47307	0.5401	18.0438	17.6988
7	1900-01-07 23:30:00	0.49633	0.54471	17.0225	16.7365
7	1900-01-07 23:45:00	0.48589	0.51005	16.9193	16.7343
8	1900-01-08	0.54309	0.56707	16.9614	16.5864
8	1900-01-08 00:15:00	0.54301	0.55025	17.7172	16.9072
8	1900-01-08 00:30:00	0.53619	0.55939	17.9035	16.9615
8	1900-01-08 00:45:00	0.51872	0.5077	18.2842	16.4332
8	1900-01-08 01:00:00	0.53035	0.52252	16.5274	16.0184
8	1900-01-08 01:15:00	0.53427	0.50584	17.7438	16.0548
8	1900-01-08 01:30:00	0.54775	0.52741	17.2047	16.6357
8	1900-01-08 01:45:00	0.54626	0.5544	17.1963	16.3353
8	1900-01-08 02:00:00	0.60788	0.57639	18.5886	17.0386
8	1900-01-08 02:15:00	0.5248	0.51664	17.3871	16.4931
8	1900-01-08 02:30:00	0.56439	0.58331	16.0486	15.5096
8	1900-01-08 02:45:00	0.59044	0.60939	17.2185	16.0985
8	1900-01-08 03:00:00	0.53954	0.58641	15.3891	15.0751
8	1900-01-08 03:15:00	0.51676	0.54759	15.9237	15.5167
8	1900-01-08 03:30:00	0.56286	0.59235	15.0976	14.7876
8	1900-01-08 03:45:00	0.564	0.57399	16.2734	15.6074
8	1900-01-08 04:00:00	0.56199	0.62649	16.1444	16.1074
8	1900-01-08 04:15:00	0.54272	0.57146	17.2134	16.2984
8	1900-01-08 04:30:00	0.55793	0.53424	16.9966	16.0926
8	1900-01-08 04:45:00	0.57467	0.55442	16.6844	16.0914
8	1900-01-08 05:00:00	0.56153	0.55725	16.2453	15.8803
8	1900-01-08 05:15:00	0.59062	0.59935	15.801	15.416
8	1900-01-08 05:30:00	0.63618	0.63112	16.0318	16.0968
8	1900-01-08 05:45:00	0.58346	0.60031	16.1906	16.5016
8	1900-01-08 06:00:00	0.49908	0.56137	13.6275	14.7695
8	1900-01-08 06:15:00	0.50898	0.56846	13.4514	13.8984
8	1900-01-08 06:30:00	0.45816	0.49305	14.2191	14.3731
8	1900-01-08 06:45:00	0.50237	0.55785	14.9439	15.1399
8	1900-01-08 07:00:00	0.43491	0.50861	13.515	14.208
8	1900-01-08 07:15:00	0.52353	0.62513	13.437	14.514
8	1900-01-08 07:30:00	0.45824	0.59374	13.766	13.486
8	1900-01-08 07:45:00	0.67558	0.73178	14.642	15.288
8	1900-01-08 08:00:00	0.64149	0.77009	14.018	13.685
8	1900-01-08 08:15:00	0.74435	0.88345	12.494	14.686
8	1900-01-08 08:30:00	0.85533	1.01733	13.453	13.258
8	1900-01-08 08:45:00	1.28796	1.31326	13.335	15.251
8	1900-01-08 09:00:00	1.61278	1.66238	16.576	16.85
8	1900-01-08 09:15:00	1.70293	1.52293	14.16	16.913
8	1900-01-08 09:30:00	2.06076	1.65966	18.046	17.877
8	1900-01-08 09:45:00	2.09224	1.66044	17.975	19.357
8	1900-01-08 10:00:00	2.42994	1.94584	21.882	21.255
8	1900-01-08 10:15:00	2.23538	1.76578	20.193	19.795
8	1900-01-08 10:30:00	2.02959	1.90139	21.423	20.267
8	1900-01-08 10:45:00	2.18439	1.97099	18.919	20.152
8	1900-01-08 11:00:00	2.29065	2.56265	21.217	19.669
8	1900-01-08 11:15:00	2.293	2.6119	19.62	19.144
8	1900-01-08 11:30:00	2.40374	2.87844	21.837	19.13
8	1900-01-08 11:45:00	2.12276	2.94766	21.539	19.035
8	1900-01-08 12:00:00	2.09003	2.82293	23.973	19.469
8	1900-01-08 12:15:00	1.85224	2.62204	21.415	16.148
8	1900-01-08 12:30:00	1.66732	2.45842	23.017	18.181
8	1900-01-08 12:45:00	1.6388	2.5165	21.647	17.328
8	1900-01-08 13:00:00	1.54921	2.45391	25.117	19.846
8	1900-01-08 13:15:00	1.45857	2.20197	22.214	18.396
8	1900-01-08 13:30:00	1.38273	2.34623	24.76	20.241
8	1900-01-08 13:45:00	1.35076	2.25036	22.83	20.028
8	1900-01-08 14:00:00	1.35266	2.08266	24.508	20.894
8	1900-01-08 14:15:00	1.27967	2.18067	22.653	20.203
8	1900-01-08 14:30:00	1.29704	2.07594	23.095	20.575
8	1900-01-08 14:45:00	1.3566	2.066	22.712	20.513
8	1900-01-08 15:00:00	1.39379	1.90759	25.118	21.312
8	1900-01-08 15:15:00	1.33872	1.85882	22.815	20.451
8	1900-01-08 15:30:00	1.19033	1.67733	22.283	19.339
8	1900-01-08 15:45:00	1.21557	1.71847	23.369	20.383
8	1900-01-08 16:00:00	1.29961	1.59731	25.261	21.034
8	1900-01-08 16:15:00	1.302	1.5944	23.406	19.233
8	1900-01-08 16:30:00	1.27796	1.64876	23.502	22.072
8	1900-01-08 16:45:00	1.22965	1.60015	21.831	21.355
8	1900-01-08 17:00:00	1.27035	1.62685	24.475	21.475
8	1900-01-08 17:15:00	1.2614	1.5004	23.899	22.395
8	1900-01-08 17:30:00	1.16565	1.39885	23.8951	21.5631
8	1900-01-08 17:45:00	1.1143	1.3242	23.164	20.796
8	1900-01-08 18:00:00	1.14073	1.25793	23.3952	21.6052
8	1900-01-08 18:15:00	1.06019	1.26069	22.7222	21.3532
8	1900-01-08 18:30:00	1.03338	1.10028	22.153	19.986
8	1900-01-08 18:45:00	0.993	1.1005	21.823	20.444
8	1900-01-08 19:00:00	0.7915	0.9436	21.3805	20.1165
8	1900-01-08 19:15:00	0.67446	0.88398	20.499	18.947
8	1900-01-08 19:30:00	0.6982	0.7569	21.2067	18.5327
8	1900-01-08 19:45:00	0.57703	0.76193	19.3014	18.5454
8	1900-01-08 20:00:00	0.64463	0.76349	19.1005	18.9395
8	1900-01-08 20:15:00	0.51868	0.70066	19.2438	18.6978
8	1900-01-08 20:30:00	0.59506	0.70627	18.3864	17.5404
8	1900-01-08 20:45:00	0.5543	0.66641	18.0475	17.1175
8	1900-01-08 21:00:00	0.55193	0.66176	18.3079	17.2289
8	1900-01-08 21:15:00	0.5556	0.65336	17.5344	17.0984
8	1900-01-08 21:30:00	0.58217	0.68693	17.2029	16.3129
8	1900-01-08 21:45:00	0.58708	0.6966	17.2299	16.8069
8	1900-01-08 22:00:00	0.60992	0.69628	17.2088	16.8238
8	1900-01-08 22:15:00	0.58005	0.68821	16.9041	16.6151
8	1900-01-08 22:30:00	0.58256	0.7053	17.2866	16.8916
8	1900-01-08 22:45:00	0.53656	0.63701	17.8446	16.3076
8	1900-01-08 23:00:00	0.57471	0.67911	16.8449	16.1389
8	1900-01-08 23:15:00	0.55545	0.70743	15.9525	15.9155
8	1900-01-08 23:30:00	0.57768	0.7006	15.5399	15.6909
8	1900-01-08 23:45:00	0.53019	0.68074	15.9872	16.2022
9	1900-01-09	0.61225	0.70107	16.2584	15.7914
9	1900-01-09 00:15:00	0.59864	0.71167	16.3532	15.9692
9	1900-01-09 00:30:00	0.58306	0.68089	16.2031	15.6061
9	1900-01-09 00:45:00	0.53664	0.6984	14.513	14.811
9	1900-01-09 01:00:00	0.61384	0.70362	16.3216	16.1876
9	1900-01-09 01:15:00	0.61986	0.71708	17.2641	15.6491
9	1900-01-09 01:30:00	0.57214	0.68724	15.503	15.246
9	1900-01-09 01:45:00	0.59215	0.73095	16.2077	15.7657
9	1900-01-09 02:00:00	0.56947	0.66813	16.2515	15.1905
9	1900-01-09 02:15:00	0.59821	0.67611	16.7569	15.8479
9	1900-01-09 02:30:00	0.64747	0.73247	16.2887	15.8917
9	1900-01-09 02:45:00	0.56666	0.7084	15.8892	15.3792
9	1900-01-09 03:00:00	0.62469	0.70909	16.2522	15.9792
9	1900-01-09 03:15:00	0.57716	0.727	16.2375	16.1025
9	1900-01-09 03:30:00	0.56734	0.68717	15.6532	14.5672
9	1900-01-09 03:45:00	0.54782	0.65716	15.6708	14.6808
9	1900-01-09 04:00:00	0.62307	0.71687	16.3466	14.6526
9	1900-01-09 04:15:00	0.57198	0.67398	16.4621	14.5951
9	1900-01-09 04:30:00	0.62147	0.75401	14.186	13.861
9	1900-01-09 04:45:00	0.63214	0.7632	14.0793	14.2073
9	1900-01-09 05:00:00	0.64015	0.74805	14.2648	14.1878
9	1900-01-09 05:15:00	0.62343	0.75821	13.7984	13.7524
9	1900-01-09 05:30:00	0.66165	0.74908	13.3476	13.3296
9	1900-01-09 05:45:00	0.67043	0.75769	13.2118	13.0988
9	1900-01-09 06:00:00	0.64231	0.72153	13.1826	13.4796
9	1900-01-09 06:15:00	0.68322	0.79835	13.356	13.699
9	1900-01-09 06:30:00	0.6089	0.75654	13.0698	13.4458
9	1900-01-09 06:45:00	0.64274	0.75804	13.5069	13.5999
9	1900-01-09 07:00:00	0.58843	0.77163	12.67	13.662
9	1900-01-09 07:15:00	0.64274	0.76014	12.561	13.323
9	1900-01-09 07:30:00	0.65085	0.82875	12.846	13.349
9	1900-01-09 07:45:00	0.65074	0.80594	12.235	13.026
9	1900-01-09 08:00:00	0.66881	0.88691	12.097	12.811
9	1900-01-09 08:15:00	0.81667	0.94127	12.379	13.528
9	1900-01-09 08:30:00	0.99366	1.11496	12.896	13.448
9	1900-01-09 08:45:00	1.1987	1.1802	12.279	13.29
9	1900-01-09 09:00:00	1.86	1.7395	9.228	10.426
9	1900-01-09 09:15:00	2.26378	2.07238	11.972	15.899
9	1900-01-09 09:30:00	2.78131	2.19331	18.342	18.862
9	1900-01-09 09:45:00	2.4641	1.9232	22.763	18.018
9	1900-01-09 10:00:00	2.40935	2.18385	22.017	20.393
9	1900-01-09 10:15:00	2.21549	1.95359	16.402	18.857
9	1900-01-09 10:30:00	2.14623	2.51613	19.393	18.891
9	1900-01-09 10:45:00	2.3938	2.5122	34.183	30.92
9	1900-01-09 11:00:00	2.40702	2.01382	18.872	17.384
9	1900-01-09 11:15:00	2.4454	1.9619	32.128	31.988
9	1900-01-09 11:30:00	2.16658	1.73798	20.32	19.85
9	1900-01-09 11:45:00	2.2991	1.5971	33.427	30.443
9	1900-01-09 12:00:00	1.87636	1.59786	18.797	18.672
9	1900-01-09 12:15:00	1.9992	1.5629	33.591	29.745
9	1900-01-09 12:30:00	1.4506	1.4597	18.813	19.27
9	1900-01-09 12:45:00	1.6748	0	31.992	0
9	1900-01-09 13:00:00	1.18505	1.45715	19.036	18.188
9	1900-01-09 13:15:00	1.5445	0	31.922	0
9	1900-01-09 13:30:00	0.89759	1.30889	16.514	18.382
9	1900-01-09 13:45:00	1.4479	0	29.868	0
9	1900-01-09 14:00:00	0.87546	1.22356	17.2116	18.9516
9	1900-01-09 14:15:00	1.3738	0	28.022	0
9	1900-01-09 14:30:00	0.8739	1.2843	15.3908	17.1318
9	1900-01-09 14:45:00	1.3834	0	26.381	0
9	1900-01-09 15:00:00	0.95932	0	18.1242	17.6512
9	1900-01-09 15:15:00	1.3592	0	27.291	0
9	1900-01-09 15:30:00	0.80354	1.13014	16.7886	16.8976
9	1900-01-09 15:45:00	1.4536	0	26.634	0
9	1900-01-09 16:00:00	0.89337	1.06587	16.7502	15.9602
9	1900-01-09 16:15:00	1.3125	0	24.344	0
9	1900-01-09 16:30:00	0.79317	1.19297	15.1474	16.6304
9	1900-01-09 16:45:00	1.3897	0	24.442	0
9	1900-01-09 17:00:00	0.90045	1.336	21.607	23.857
9	1900-01-09 17:15:00	0.6933	0.9981	14.8311	15.1251
9	1900-01-09 17:30:00	0.90629	1.1618	20.156	21.419
9	1900-01-09 17:45:00	0.81825	1.11835	14.8188	15.3308
9	1900-01-09 18:00:00	0.93529	1.3066	21.704	23.673
9	1900-01-09 18:15:00	0.71741	1.07741	15.2159	15.6439
9	1900-01-09 18:30:00	0.92034	1.2686	20.973	22.795
9	1900-01-09 18:45:00	0.77682	1.05052	15.0207	16.5977
9	1900-01-09 19:00:00	0.94704	1.2992	20.359	23.838
9	1900-01-09 19:15:00	0.69624	1.02094	16.5696	16.6216
9	1900-01-09 19:30:00	0.97162	1.2576	20.555	22.607
9	1900-01-09 19:45:00	0.73617	1.03077	15.3897	16.7427
9	1900-01-09 20:00:00	0.93186	1.2577	20.185	21.288
9	1900-01-09 20:15:00	0.64357	0.95758	15.8564	16.5064
9	1900-01-09 20:30:00	0.95373	1.2724	19.158	20.462
9	1900-01-09 20:45:00	0.6057	0.88999	15.634	15.552
9	1900-01-09 21:00:00	0.92327	1.1619	16.402	17.256
9	1900-01-09 21:15:00	0.59179	0.87359	14.0486	14.9616
9	1900-01-09 21:30:00	0.98988	1.2858	15.838	17.008
9	1900-01-09 21:45:00	0.63283	0.89573	14.1306	15.0496
9	1900-01-09 22:00:00	1.0118	1.2456	15.916	17.591
9	1900-01-09 22:15:00	0.70017	0.94277	14.7403	15.5983
9	1900-01-09 22:30:00	1.0219	1.2422	16.283	17.034
9	1900-01-09 22:45:00	0.69497	0.93807	15.2847	15.0417
9	1900-01-09 23:00:00	1.0185	1.2939	15.738	17.385
9	1900-01-09 23:15:00	0.70949	0.89739	13.9406	14.1216
9	1900-01-09 23:30:00	0.53126	0.74966	12.7339	13.9359
9	1900-01-09 23:45:00	0.6925	0.9088	12.978	14.238
10	1900-01-10	0.52282	0.78538	12.6598	13.3818
10	1900-01-10 00:15:00	0.68001	0.92081	13.6195	14.6045
10	1900-01-10 00:30:00	0.58484	0.83495	13.7519	14.2349
10	1900-01-10 00:45:00	0.68128	0.90698	14.0694	14.6054
10	1900-01-10 01:00:00	0.63555	0.88525	12.7825	14.0175
10	1900-01-10 01:15:00	0.73452	0.96892	15.0001	14.6991
10	1900-01-10 01:30:00	0.6579	0.8938	13.8741	14.6241
10	1900-01-10 01:45:00	0.75739	0.95569	15.0938	15.2478
10	1900-01-10 02:00:00	0.71215	0.91165	14.7423	14.7233
10	1900-01-10 02:15:00	0.7512	0.9395	14.8608	14.2088
10	1900-01-10 02:30:00	0.72187	0.89027	14.0431	13.7771
10	1900-01-10 02:45:00	0.75395	0.92045	14.4171	14.2201
10	1900-01-10 03:00:00	0.66948	0.93622	12.9263	14.0473
10	1900-01-10 03:15:00	0.72967	0.86157	14.3384	14.0604
10	1900-01-10 03:30:00	0.6607	0.8594	12.8023	13.5313
10	1900-01-10 03:45:00	0.62802	0.87853	13.1669	13.8259
10	1900-01-10 04:00:00	0.64914	0.90149	13.4684	14.2804
10	1900-01-10 04:15:00	0.66873	0.94173	12.9063	13.9613
10	1900-01-10 04:30:00	0.70771	0.91951	14.2761	13.9031
10	1900-01-10 04:45:00	0.71806	0.96826	14.2827	15.0707
10	1900-01-10 05:00:00	0.79749	0.99049	14.3066	14.0306
10	1900-01-10 05:15:00	0.7376	0.9434	13.8641	14.2671
10	1900-01-10 05:30:00	0.71139	0.93979	12.1426	12.1716
10	1900-01-10 05:45:00	0.76239	0.92649	11.9447	12.2677
10	1900-01-10 06:00:00	0.70552	0.91212	11.8681	11.4261
10	1900-01-10 06:15:00	0.86737	1.05847	14.0359	14.1989
10	1900-01-10 06:30:00	0.71811	0.91621	9.5975	11.0775
10	1900-01-10 06:45:00	0.76356	0.90116	11.8824	12.4184
10	1900-01-10 07:00:00	0.688	0.8636	11.1866	13.1036
10	1900-01-10 07:15:00	0.84886	0.86106	13.1094	13.5114
10	1900-01-10 07:30:00	0.87268	0.86468	15.0786	12.9446
10	1900-01-10 07:45:00	0.86215	0.81565	12.5226	11.2016
10	1900-01-10 08:00:00	0.79833	0.82293	12.4216	12.9006
10	1900-01-10 08:15:00	0.95588	0.85908	13.7268	12.9118
10	1900-01-10 08:30:00	0.94064	0.77144	13.2069	10.3989
10	1900-01-10 08:45:00	0.7298	0.6942	7.9845	9.3415
10	1900-01-10 09:00:00	0.99019	0.81569	11.8974	11.9184
10	1900-01-10 09:15:00	0.8138	0.7663	10.5203	12.3633
10	1900-01-10 09:30:00	1.5058	0	22.774	0
10	1900-01-10 09:45:00	1.4989	0	22.622	0
10	16:30:00	0.31836	1.0591	9.1449	14.6779
10	16:45:00	0.85432	1.01002	15.6131	14.2221
10	17:00:00	0.57267	0.83087	10.21	10.889
10	17:15:00	0.50019	0.68489	8.9846	9.2866
10	17:30:00	0.33543	0.55333	6.8796	8.6906
10	17:45:00	0.48855	0.75365	9.5474	11.1104
10	18:00:00	0.35534	0.76451	7.9545	11.0595
10	18:15:00	0.44832	0.69096	9.1568	10.1488
10	18:30:00	0.3076	0.66571	7.4549	9.9519
10	18:45:00	0.38571	0.72345	8.4895	9.7785
10	19:00:00	0.46787	0.67994	9.6159	9.9739
10	19:15:00	0.51848	0.69854	10.5552	10.4462
10	19:30:00	0.45276	0.58643	8.4917	8.3597
10	19:45:00	0.31521	0.57608	6.7575	9.1705
10	20:00:00	0.37327	0.53869	7.3293	7.8743
10	20:15:00	0.27475	0.49861	5.2134	8.2916
10	20:30:00	0.3878	0.60085	7.4125	8.2445
10	20:45:00	0.36539	0.57221	6.9163	7.9203
10	21:00:00	0.33749	0.62203	6.9337	9.0877
10	21:15:00	0.30322	0.64218	6.0224	8.8584
10	21:30:00	0.3841	0.51392	7.4074	7.3854
10	21:45:00	0.36817	0.67612	7.2632	8.5882
10	22:00:00	0.54879	0.78358	9.3206	10.3586
10	22:15:00	0.49336	0.71653	8.9593	10.0513
10	22:30:00	0.38827	0.64252	7.3811	8.9201
10	22:45:00	0.42328	0.63473	8.3599	8.3459
10	23:00:00	0.32486	0.56081	6.4401	7.5761
10	23:15:00	0.41773	0.66284	7.1563	8.8503
10	23:30:00	0.49179	0.74139	8.346	9.729
10	23:45:00	0.3509	0.6825	7.1294	9.1154
11	1900-01-01	0.56425	0.8378	9.6157	10.6357
11	1900-01-01 00:15:00	0.53806	0.89314	9.4384	11.2204
11	1900-01-01 00:30:00	0.51948	0.85933	8.7472	10.8542
11	1900-01-01 00:45:00	0.54973	0.9614	9.0046	11.5206
11	1900-01-01 01:00:00	0.55345	0.95574	9.2864	11.7914
11	1900-01-01 01:15:00	0.55641	0.88493	9.809	11.754
11	1900-01-01 01:30:00	0.54176	0.84352	9.0668	10.5888
11	1900-01-01 01:45:00	0.65804	0.87771	10.0847	10.5657
11	1900-01-01 02:00:00	0.6582	0.9003	10.3293	11.2053
11	1900-01-01 02:15:00	0.59792	0.86962	10.4865	10.8265
11	1900-01-01 02:30:00	0.60713	0.92659	9.9366	11.6086
11	1900-01-01 02:45:00	0.64294	0.95114	10.6147	11.1257
11	1900-01-01 03:00:00	0.77368	0.88358	12.2891	11.0811
11	1900-01-01 03:15:00	0.58553	0.77133	9.8285	9.7325
11	1900-01-01 03:30:00	0.43241	0.70219	7.7184	8.8294
11	1900-01-01 03:45:00	0.4938	0.79644	8.3152	10.0582
11	1900-01-01 04:00:00	0.58392	0.77216	8.5154	9.2674
11	1900-01-01 04:15:00	0.54244	0.76376	6.8891	7.9371
11	1900-01-01 04:30:00	0.6198	0.8183	4.492	8.955
11	1900-01-01 04:45:00	0.66983	0.86243	7.029	9.501
11	1900-01-01 05:00:00	0.57715	0.83961	11.259	11.534
11	1900-01-01 05:15:00	0.6158	0.87442	11.594	11.529
11	1900-01-01 05:30:00	0.68193	0.83413	15.515	11.84
11	1900-01-01 05:45:00	0.56471	0.81022	13.2015	11.2515
11	1900-01-01 06:00:00	0.5074	0.83839	9.5577	11.1237
11	1900-01-01 06:15:00	0.48682	0.82488	9.275	10.794
11	1900-01-01 06:30:00	0.5527	0.89668	9.7298	10.4478
11	1900-01-01 06:45:00	0.47439	0.8464	8.7382	10.7662
11	1900-01-01 07:00:00	0.61805	0.82466	9.8433	10.5523
11	1900-01-01 07:15:00	0.56372	0.7432	9.0661	9.5831
11	1900-01-01 07:30:00	0.58875	0.81803	9.0322	9.7392
11	1900-01-01 07:45:00	0.62726	0.77342	10.6887	9.7027
11	1900-01-01 08:00:00	0.59701	0.84036	9.894	11.151
11	1900-01-01 08:15:00	0.58194	0.83776	9.8517	10.3797
11	1900-01-01 08:30:00	0.56608	0.82475	9.4425	9.9635
11	1900-01-01 08:45:00	0.4601	0.85542	8.0614	10.0164
11	1900-01-01 09:00:00	0.6425	0.86123	9.9897	10.3747
11	1900-01-01 09:15:00	0.62554	0.9313	10.1378	11.2258
11	1900-01-01 09:30:00	0.50546	0.9361	8.4699	11.7489
11	1900-01-01 09:45:00	0.48705	0.82973	8.3347	10.9677
11	1900-01-01 10:00:00	0.49202	0.71692	8.881	8.9
11	1900-01-01 10:15:00	0.40219	0.71677	7.056	8.977
11	1900-01-01 10:30:00	0.74252	0.73632	12.2372	9.3782
11	1900-01-01 10:45:00	0.53107	0.77557	10.0111	11.1061
11	1900-01-01 11:00:00	0.53875	0.77183	9.1628	10.4938
11	1900-01-01 11:15:00	0.39981	0.75611	8.3102	10.6222
11	1900-01-01 11:30:00	0.76285	0.83325	13.4188	11.7048
11	1900-01-01 11:45:00	0.50552	0.85264	8.67	10.852
11	1900-01-01 12:00:00	0.45227	0.7289	9.0168	10.2198
11	1900-01-01 12:15:00	0.40337	0.76715	7.736	10.423
11	1900-01-01 12:30:00	0.53696	0.86382	10.0037	11.1367
11	1900-01-01 12:45:00	0.59141	0.86075	10.6009	10.9189
11	1900-01-01 13:00:00	0.61859	0.9939	11.0587	12.8777
11	1900-01-01 13:15:00	0.63788	0.95874	11.4977	12.6857
11	1900-01-01 13:30:00	0.60379	0.88999	10.6521	11.7021
11	1900-01-01 13:45:00	0.63779	0.96669	11.0675	11.9795
11	1900-01-01 14:00:00	0.6186	1.00367	9.6556	12.0536
11	1900-01-01 14:15:00	0.67681	1.00091	10.7816	12.3696
11	1900-01-01 14:30:00	0.67026	0.86306	10.3283	10.0183
11	1900-01-01 14:45:00	0.7131	0.9842	10.559	11.157
11	1900-01-01 15:00:00	0.77522	0.89432	12.3627	11.1627
11	1900-01-01 15:15:00	0.69097	0.88677	11.5257	10.6817
11	1900-01-01 15:30:00	0.90644	1.00034	13.5236	12.3886
11	1900-01-01 15:45:00	0.84333	0.89563	12.4252	10.6492
11	1900-01-01 16:00:00	0.72516	0.78786	11.4141	11.1731
11	1900-01-01 16:15:00	0.67923	0.77123	11.1009	10.3619
11	1900-01-01 16:30:00	0.5908	0.76096	9.6132	10.1542
11	1900-01-01 16:45:00	0.64224	0.71344	10.9508	9.3488
11	1900-01-01 17:00:00	0.5893	0.84647	10.5918	11.1478
11	1900-01-01 17:15:00	0.51203	0.71806	9.675	10.211
11	1900-01-01 17:30:00	0.59888	0.80168	9.8892	9.9762
11	1900-01-01 17:45:00	0.57602	0.91468	9.7444	11.6604
11	1900-01-01 18:00:00	0.68227	1.00227	10.5737	12.3117
11	1900-01-01 18:15:00	0.69738	0.96468	10.3675	11.7575
11	1900-01-01 18:30:00	0.72826	1.03426	11.1776	12.1086
11	1900-01-01 18:45:00	0.73515	0.96395	11.0322	11.7042
11	1900-01-01 19:00:00	0.81344	1.05314	11.9291	12.2691
11	1900-01-01 19:15:00	0.86842	1.07622	11.6233	11.4603
11	1900-01-01 19:30:00	0.88354	1.08454	12.8445	12.6935
11	1900-01-01 19:45:00	0.84493	1.09663	11.8712	11.8552
11	1900-01-01 20:00:00	0.62602	0.84292	8.7197	8.9817
11	1900-01-01 20:15:00	0.61919	0.84049	9.2695	9.6025
11	1900-01-01 20:30:00	0.70146	0.88976	9.9628	9.6528
11	1900-01-01 20:45:00	0.63488	0.88348	9.0771	9.6771
11	1900-01-01 21:00:00	0.75859	0.92519	9.7448	10.8388
11	1900-01-01 21:15:00	0.76684	0.96804	9.476	10.134
11	1900-01-01 21:30:00	0.91664	1.05414	12.3468	11.4848
11	1900-01-01 21:45:00	0.85789	1.06699	10.9092	11.6002
11	1900-01-01 22:00:00	0.77321	1.04091	10.4273	11.1433
11	1900-01-01 22:15:00	0.74929	0.96169	9.7451	10.1611
11	1900-01-01 22:30:00	0.54958	0.88566	7.9796	9.5486
11	1900-01-01 22:45:00	0.61897	0.98537	8.352	10.431
11	1900-01-01 23:00:00	0.61642	0.75752	8.7618	8.1758
11	1900-01-01 23:15:00	0.60055	0.93042	8.3333	9.5963
11	1900-01-01 23:30:00	0.71286	0.80246	9.4023	8.9743
11	1900-01-01 23:45:00	0.63034	0.74464	8.8495	8.3495
12	1900-01-02	0.48556	0.69557	6.9142	8.0991
12	1900-01-02 00:15:00	0.4985	0.79429	7.2917	9.0349
12	1900-01-02 00:30:00	0.67618	0.91128	8.6046	9.7606
12	1900-01-02 00:45:00	0.65585	0.92885	8.5088	9.8408
12	1900-01-02 01:00:00	0.78022	0.98162	9.9022	10.3712
12	1900-01-02 01:15:00	0.74392	0.95982	9.57	9.961
12	1900-01-02 01:30:00	0.81945	0.99845	10.0375	10.6955
12	1900-01-02 01:45:00	0.79183	1.01073	10.5198	10.5848
12	1900-01-02 02:00:00	0.79279	1.02499	10.4712	10.8562
12	1900-01-02 02:15:00	0.82659	1.08079	10.5905	11.0825
12	1900-01-02 02:30:00	0.83318	1.08488	11.1383	11.8673
12	1900-01-02 02:45:00	0.84578	1.10128	10.8587	11.0387
12	1900-01-02 03:00:00	0.79823	1.03563	10.4588	11.1318
12	1900-01-02 03:15:00	0.74004	0.97614	9.3552	10.2062
12	1900-01-02 03:30:00	0.72274	1.01504	9.7504	10.6374
12	1900-01-02 03:45:00	0.71959	1.02559	9.6659	10.9909
12	1900-01-02 04:00:00	0.54448	0.84528	7.5988	9.1798
12	1900-01-02 04:15:00	0.64691	0.89571	8.8238	9.7358
12	1900-01-02 04:30:00	0.7685	0.9913	9.7124	10.2714
12	1900-01-02 04:45:00	0.85541	1.05051	10.668	10.773
12	1900-01-02 05:00:00	0.82166	0.99796	9.9014	10.3884
12	1900-01-02 05:15:00	0.86234	1.09414	10.3107	11.0027
12	1900-01-02 05:30:00	0.82824	0.99944	10.2311	10.0261
12	1900-01-02 05:45:00	0.77523	1.07923	9.5806	10.6916
12	1900-01-02 06:00:00	0.83297	1.06227	10.0042	10.8452
12	1900-01-02 06:15:00	0.82406	1.01436	9.897	10.513
12	1900-01-02 06:30:00	0.8239	0.8605	10.1058	9.2698
12	1900-01-02 06:45:00	0.71283	0.90533	8.8932	10.0762
12	1900-01-02 07:00:00	0.86904	0.97874	10.393	10.604
12	1900-01-02 07:15:00	0.91709	1.05479	10.9558	10.6038
12	1900-01-02 07:30:00	0.50521	0.77628	8.0202	9.5872
12	1900-01-02 07:45:00	0.58402	0.74432	8.4429	8.3329
12	1900-01-02 08:00:00	0.79932	0.85762	10.4237	9.2397
12	1900-01-02 08:15:00	0.68405	0.82755	9.1405	8.4975
12	1900-01-02 08:30:00	0.81721	1.03201	10.3643	11.1883
12	1900-01-02 08:45:00	0.82197	0.96317	11.4293	10.7063
12	1900-01-02 09:00:00	0.68434	0.84434	8.5711	8.9191
12	1900-01-02 09:15:00	0.73316	0.84116	9.1326	8.6486
12	1900-01-02 09:30:00	0.65024	0.9875	8.7616	9.5416
12	1900-01-02 09:45:00	0.68115	1.06565	8.4456	10.1716
12	1900-01-02 10:00:00	0.72885	0.94165	9.6107	10.2537
12	1900-01-02 10:15:00	0.81281	0.99461	10.4877	9.4557
12	1900-01-02 10:30:00	0.75031	1.05171	8.9437	10.6947
12	1900-01-02 10:45:00	0.80595	0.98045	9.5924	9.3984
12	1900-01-02 11:00:00	0.6856	0.77928	9.1903	8.4613
12	1900-01-02 11:15:00	0.79664	0.82494	10.4627	8.9847
12	1900-01-02 11:30:00	0.73458	0.95848	10.2315	10.3805
12	1900-01-02 11:45:00	0.53658	0.86907	7.977	8.954
12	1900-01-02 12:00:00	0.6785	0.80682	8.3297	8.4017
12	1900-01-02 12:15:00	0.50369	1.00167	6.4733	9.4803
12	1900-01-02 12:30:00	0.68086	1.0056	8.8076	10.0216
12	1900-01-02 12:45:00	0.6121	0.9449	7.5628	9.2178
12	1900-01-02 13:00:00	0.74397	0.88637	9.7582	8.3962
12	1900-01-02 13:15:00	0.71669	0.98969	8.1676	9.7026
12	1900-01-02 13:30:00	0.74053	1.09503	9.3881	10.5631
12	1900-01-02 13:45:00	0.80449	0.97119	9.8576	9.0536
12	1900-01-02 14:00:00	0.88697	0.95227	10.9748	9.7418
12	1900-01-02 14:15:00	0.80839	0.87489	9.4927	8.2227
12	1900-01-02 14:30:00	0.77864	0.95564	8.9779	9.3719
12	1900-01-02 14:45:00	0.70929	0.88799	8.6012	8.4482
12	1900-01-02 15:00:00	0.83766	0.93746	9.8502	9.0092
12	1900-01-02 15:15:00	0.91389	0.95329	10.8046	9.9026
12	1900-01-02 15:30:00	0.76765	0.90355	8.7478	8.8248
12	1900-01-02 15:45:00	0.91303	1.02243	10.2331	9.8311
12	1900-01-02 16:00:00	1.05971	1.20011	11.2456	11.2446
12	1900-01-02 16:15:00	0.98698	1.04968	10.6597	10.2707
12	1900-01-02 16:30:00	1.03684	1.10524	10.8501	10.1001
12	1900-01-02 16:45:00	1.05385	1.10255	11.7772	11.2892
12	1900-01-02 17:00:00	1.03584	1.00674	11.8475	10.2655
12	1900-01-02 17:15:00	1.03852	1.03372	11.5801	10.0141
12	1900-01-02 17:30:00	0.98486	1.10026	11.5026	10.4116
12	1900-01-02 17:45:00	1.00525	1.09355	10.3668	10.0348
12	1900-01-02 18:00:00	0.9796	1.1631	11.0462	10.4242
12	1900-01-02 18:15:00	1.06785	1.22495	12.2612	11.4372
12	1900-01-02 18:30:00	1.01437	1.23797	11.0804	11.0504
12	1900-01-02 18:45:00	1.15364	1.24174	12.5243	11.2263
12	1900-01-02 19:00:00	0.93573	1.16843	9.9965	10.7375
12	1900-01-02 19:15:00	0.96161	1.04821	10.519	9.36
12	1900-01-02 19:30:00	0.99735	1.13895	10.8622	10.3302
12	1900-01-02 19:45:00	0.89304	1.08154	10.0052	9.8762
12	1900-01-02 20:00:00	0.86208	1.02368	9.5236	8.9936
12	1900-01-02 20:15:00	0.86369	0.96789	9.6991	8.6511
12	1900-01-02 20:30:00	0.84962	0.98792	8.8943	8.4103
12	1900-01-02 20:45:00	0.91971	1.08441	9.7226	9.9526
12	1900-01-02 21:00:00	0.92715	1.04005	10.1802	8.6432
12	1900-01-02 21:15:00	0.87719	0.94379	9.8023	8.3923
12	1900-01-02 21:30:00	0.99583	1.18983	10.3241	10.3691
12	1900-01-02 21:45:00	0.89468	1.07608	8.9146	9.5956
12	1900-01-02 22:00:00	1.01629	1.17909	10.2493	9.9553
12	1900-01-02 22:15:00	0.9089	1.1178	9.2622	9.3082
12	1900-01-02 22:30:00	1.13255	1.20435	11.6525	10.8215
12	1900-01-02 22:45:00	1.04368	1.20428	11.126	10.967
12	1900-01-02 23:00:00	1.13025	1.38595	11.697	12.239
12	1900-01-02 23:15:00	1.04216	1.29626	10.4731	11.3231
12	1900-01-02 23:30:00	1.09164	1.28934	11.0693	10.3873
12	1900-01-02 23:45:00	1.22644	1.40884	12.2885	11.7485
13	1900-01-03	1.20447	1.36497	12.4829	11.9519
13	1900-01-03 00:15:00	1.1709	1.3368	12.0724	11.7004
13	1900-01-03 00:30:00	1.10288	1.25298	11.3852	10.2532
13	1900-01-03 00:45:00	1.13804	1.30054	12.279	11.066
13	1900-01-03 01:00:00	1.13525	1.31195	10.949	10.608
13	1900-01-03 01:15:00	1.20247	1.36347	12.0169	11.4389
13	1900-01-03 01:30:00	1.24093	1.42513	11.8496	11.8126
13	1900-01-03 01:45:00	1.22205	1.42885	11.5474	12.0274
13	1900-01-03 02:00:00	1.19951	1.36111	12.0894	10.9884
13	1900-01-03 02:15:00	1.21462	1.39932	12.1344	10.9494
13	1900-01-03 02:30:00	1.13171	1.29551	10.1172	9.0472
13	1900-01-03 02:45:00	1.19584	1.33794	11.163	10.172
13	1900-01-03 03:00:00	1.17397	1.34497	11.9847	11.2687
13	1900-01-03 03:15:00	1.18872	1.31092	11.7103	11.4973
13	1900-01-03 03:30:00	1.13746	1.30366	9.9264	9.1624
13	1900-01-03 03:45:00	1.10613	1.31783	10.0476	10.7376
13	1900-01-03 04:00:00	1.14727	1.31357	11.1058	10.2618
13	1900-01-03 04:15:00	1.24065	1.43415	10.8751	11.0071
13	1900-01-03 04:30:00	1.18462	1.34022	11.8554	10.7024
13	1900-01-03 04:45:00	1.22456	1.30736	12.0885	10.9715
13	1900-01-03 05:00:00	1.20164	1.43634	10.8593	11.2383
13	1900-01-03 05:15:00	1.20988	1.34188	11.2486	10.9936
13	1900-01-03 05:30:00	1.27568	1.45368	11.9348	11.5218
13	1900-01-03 05:45:00	1.19121	1.33621	11.3963	10.6803
13	1900-01-03 06:00:00	1.21587	1.45497	10.6529	11.6949
13	1900-01-03 06:15:00	1.20858	1.48238	11.3193	12.0343
13	1900-01-03 06:30:00	1.30746	1.50056	11.9411	11.6551
13	1900-01-03 06:45:00	1.35774	1.55104	12.7592	12.1442
13	1900-01-03 07:00:00	1.3083	1.4577	11.4232	11.2632
13	1900-01-03 07:15:00	1.27808	1.48678	11.4637	11.5397
13	1900-01-03 07:30:00	1.31659	1.50499	11.0184	11.1804
13	1900-01-03 07:45:00	1.27216	1.49086	11.1032	11.0902
13	1900-01-03 08:00:00	1.21483	1.38363	10.4379	10.2769
13	1900-01-03 08:15:00	1.34861	1.55841	11.3245	10.9675
13	1900-01-03 08:30:00	1.31853	1.49523	11.5933	10.7343
13	1900-01-03 08:45:00	1.3645	1.5317	11.6173	11.2503
13	1900-01-03 09:00:00	1.26862	1.57162	10.278	11.269
13	1900-01-03 09:15:00	1.28902	1.56732	10.4293	10.8763
13	1900-01-03 09:30:00	1.32521	1.54831	10.397	11.091
13	1900-01-03 09:45:00	1.34876	1.56676	10.9389	10.6849
13	1900-01-03 10:00:00	1.35622	1.55562	10.0267	10.2377
13	1900-01-03 10:15:00	1.48096	1.61736	11.3491	10.8941
13	1900-01-03 10:30:00	1.29881	1.53011	8.9366	9.5296
13	1900-01-03 10:45:00	1.5206	1.6816	11.7907	10.8757
13	1900-01-03 11:00:00	1.4646	1.6283	9.8758	10.0488
13	1900-01-03 11:15:00	1.46976	1.68986	11.2414	11.2534
13	1900-01-03 11:30:00	1.48943	1.65393	10.8739	10.7339
13	1900-01-03 11:45:00	1.48631	1.65301	10.0985	9.8285
13	1900-01-03 12:00:00	1.35842	1.62842	9.4935	9.8505
13	1900-01-03 12:15:00	1.58908	1.75268	11.8846	11.3766
13	1900-01-03 12:30:00	1.54068	1.76278	10.8915	11.0835
13	1900-01-03 12:45:00	1.54798	1.65698	10.587	10.133
13	1900-01-03 13:00:00	1.55051	1.73051	10.7715	10.3745
13	1900-01-03 13:15:00	1.57138	1.77488	11.3614	10.6614
13	1900-01-03 13:30:00	1.59831	1.77021	10.958	10.748
13	1900-01-03 13:45:00	1.63451	1.76601	10.17	9.733
13	1900-01-03 14:00:00	1.68269	1.67059	11.008	9.525
13	1900-01-03 14:15:00	1.63497	1.72697	10.613	9.815
13	1900-01-03 14:30:00	1.53859	1.54789	10.228	9.12
13	1900-01-03 14:45:00	1.66409	1.78179	12.5447	11.8187
13	1900-01-03 15:00:00	1.66977	1.68177	11.065	10.041
13	1900-01-03 15:15:00	1.66047	1.65827	11.629	10.211
13	1900-01-03 15:30:00	1.58264	1.81724	11.6919	11.9899
13	1900-01-03 15:45:00	1.60268	1.72198	12.6894	11.5464
13	1900-01-03 16:00:00	1.52434	1.66804	11.5412	10.5592
13	1900-01-03 16:15:00	1.47693	1.62383	11.0543	10.6053
13	1900-01-03 16:30:00	1.55203	1.61333	11.6828	10.6598
13	1900-01-03 16:45:00	1.29849	1.71139	9.6051	10.4941
13	1900-01-03 17:00:00	1.45622	1.59422	10.9167	10.3787
13	1900-01-03 17:15:00	1.38322	1.64082	10.5325	9.9225
13	1900-01-03 17:30:00	1.27373	1.46253	9.5007	9.6237
13	1900-01-03 17:45:00	1.31648	1.50938	9.8868	9.9178
13	1900-01-03 18:00:00	1.20048	1.16888	9.1607	7.7897
13	1900-01-03 18:15:00	1.22183	1.33313	9.4386	8.4846
13	1900-01-03 18:30:00	1.20782	1.28632	8.9326	8.5546
13	1900-01-03 18:45:00	1.21063	1.20333	8.861	8.017
13	1900-01-03 19:00:00	1.01767	1.10867	7.7583	7.3353
13	1900-01-03 19:15:00	1.04129	1.27409	7.8771	8.4531
13	1900-01-03 19:30:00	1.20274	1.29654	8.9343	8.5463
13	1900-01-03 19:45:00	1.17393	1.22993	8.9387	8.0677
13	1900-01-03 20:00:00	1.2093	1.3606	9.3251	9.3541
13	1900-01-03 20:15:00	1.27281	1.29771	9.4185	8.6785
13	1900-01-03 20:30:00	1.22119	1.26539	8.4777	8.2237
13	1900-01-03 20:45:00	1.18376	1.29736	8.863	8.201
13	1900-01-03 21:00:00	1.30671	1.48591	10.0019	9.1989
13	1900-01-03 21:15:00	1.2913	1.5481	8.6641	10.2341
13	1900-01-03 21:30:00	1.44026	1.47116	10.0782	9.0312
13	1900-01-03 21:45:00	1.44125	1.52365	10.2158	9.4068
13	1900-01-03 22:00:00	1.48786	1.39436	11.0181	9.0061
13	1900-01-03 22:15:00	1.42509	1.33789	10.4476	8.8006
13	1900-01-03 22:30:00	1.25536	1.40596	9.4459	8.9829
13	1900-01-03 22:45:00	1.25687	1.29717	9.1459	8.3099
13	1900-01-03 23:00:00	1.1778	1.4874	8.564	9.503
13	1900-01-03 23:15:00	1.28814	1.56574	8.8949	9.2839
13	1900-01-03 23:30:00	1.30354	1.62734	8.8438	9.5468
13	1900-01-03 23:45:00	1.27296	1.49946	8.7626	9.1876
14	1900-01-04	1.50973	1.66873	10.1429	9.8459
14	1900-01-04 00:15:00	1.4985	1.6654	9.6102	9.8772
14	1900-01-04 00:30:00	1.2829	1.6207	8.7763	9.6383
14	1900-01-04 00:45:00	1.36373	1.51593	9.4785	9.2625
14	1900-01-04 01:00:00	1.5481	1.653	10.5373	10.0073
14	1900-01-04 01:15:00	1.55362	1.62812	10.1863	9.8753
14	1900-01-04 01:30:00	1.45363	1.54543	10.0252	9.8152
14	1900-01-04 01:45:00	1.44978	1.48418	10.3053	8.5563
14	1900-01-04 02:00:00	1.44467	1.55787	9.7304	8.9244
14	1900-01-04 02:15:00	1.5609	1.6579	10.5115	9.4815
14	1900-01-04 02:30:00	1.56122	1.66102	10.7797	9.8677
14	1900-01-04 02:45:00	1.63151	1.78141	11.3612	10.4652
14	1900-01-04 03:00:00	1.53923	1.62463	9.9061	9.3761
14	1900-01-04 03:15:00	1.55733	1.63593	10.5543	9.6793
14	1900-01-04 03:30:00	1.63541	1.73081	10.5649	9.4679
14	1900-01-04 03:45:00	1.5899	1.7214	9.9535	9.8235
14	1900-01-04 04:00:00	1.59988	1.65968	9.692	8.881
14	1900-01-04 04:15:00	1.59291	1.72611	9.6954	9.5464
14	1900-01-04 04:30:00	1.63053	1.67633	9.5128	9.0758
14	1900-01-04 04:45:00	1.68954	1.76294	10.4248	9.5828
14	1900-01-04 05:00:00	1.62541	1.74911	10.5454	9.6344
14	1900-01-04 05:15:00	1.6477	1.7302	10.4164	9.6274
14	1900-01-04 05:30:00	1.63955	1.80595	9.4444	8.7214
14	1900-01-04 05:45:00	1.72615	1.82595	10.384	10.01
14	1900-01-04 06:00:00	1.7894	1.8255	10.706	9.497
14	1900-01-04 06:15:00	1.79115	1.87635	10.4167	9.6347
14	1900-01-04 06:30:00	1.69304	1.84954	10.3712	10.3782
14	1900-01-04 06:45:00	1.78456	1.81096	10.7142	9.8512
14	1900-01-04 07:00:00	1.68703	1.74963	10.2323	9.1133
14	1900-01-04 07:15:00	1.68897	1.71137	9.7014	9.3234
14	1900-01-04 07:30:00	1.52261	1.64871	8.9804	8.0324
14	1900-01-04 07:45:00	1.63612	1.67482	8.6258	7.9648
14	1900-01-04 08:00:00	1.40924	1.55554	7.229	7.08
14	1900-01-04 08:15:00	1.47422	1.58382	7.41	7.631
14	1900-01-04 08:30:00	1.44502	1.58622	8.324	7.895
14	1900-01-04 08:45:00	1.42547	1.51877	8.668	7.935
14	1900-01-04 09:00:00	1.5905	1.7217	8.155	7.64
14	1900-01-04 09:15:00	1.58616	1.65666	8.438	8.184
14	1900-01-04 09:30:00	1.58984	1.74774	7.458	7.537
14	1900-01-04 09:45:00	1.64001	1.76951	8.881	9.11
14	1900-01-04 10:00:00	1.68199	1.59119	8.882	6.933
14	1900-01-04 10:15:00	1.69091	1.63341	8.453	7.689
14	1900-01-04 10:30:00	1.56389	1.64929	8.306	7.342
14	1900-01-04 10:45:00	1.65258	1.70228	8.651	8.087
14	1900-01-04 11:00:00	1.5751	1.6839	7.817	7.995
14	1900-01-04 11:15:00	1.65201	1.67851	9.214	8.027
14	1900-01-04 11:30:00	1.66662	1.55352	7.947	7.222
14	1900-01-04 11:45:00	1.69402	1.73542	7.972	7.266
14	1900-01-04 12:00:00	1.85599	1.78549	8.441	7.569
14	1900-01-04 12:15:00	1.79235	1.57045	8.837	6.64
14	1900-01-04 12:30:00	1.6066	1.6771	8.323	7.726
14	1900-01-04 12:45:00	1.77717	1.52957	9.978	7.345
14	1900-01-04 13:00:00	1.76057	1.64517	9.11	7.994
14	1900-01-04 13:15:00	1.81896	1.61806	9.186	7.36
14	1900-01-04 13:30:00	1.9342	1.5634	9.758	7.379
14	1900-01-04 13:45:00	1.56309	1.47189	6.404	5.64
14	1900-01-04 14:00:00	1.85963	1.70973	8.601	7.972
14	1900-01-04 14:15:00	2.04147	1.62147	9.419	6.769
14	1900-01-04 14:30:00	1.77638	1.83938	8.57	7.939
14	1900-01-04 14:45:00	1.63949	1.84959	6.902	7.6
14	1900-01-04 15:00:00	1.78356	1.56786	9.398	6.839
14	1900-01-04 15:15:00	1.86169	1.80239	9.64	8.531
14	1900-01-04 15:30:00	2.20327	1.78297	12.166	8.335
14	1900-01-04 15:45:00	2.10729	1.53069	10.762	6.828
14	1900-01-04 16:00:00	1.6477	1.6665	7.665	7.066
14	1900-01-04 16:15:00	1.78594	1.72034	8.834	7.729
14	1900-01-04 16:30:00	1.8682	1.7956	9.092	8.35
14	1900-01-04 16:45:00	1.66429	1.61509	8.504	8.138
14	1900-01-04 17:00:00	1.93841	1.79921	9.303	8.047
14	1900-01-04 17:15:00	1.90384	1.90324	9.79	8.973
14	1900-01-04 17:30:00	2.22651	2.03541	12.303	9.403
14	1900-01-04 17:45:00	2.18889	2.04289	12.455	10.207
14	1900-01-04 18:00:00	1.76334	2.02444	9.582	8.955
14	1900-01-04 18:15:00	1.86277	2.01857	9.545	8.946
14	1900-01-04 18:30:00	1.97605	2.18045	11.4499	10.7299
14	1900-01-04 18:45:00	2.03281	2.09351	11.18	9.798
14	1900-01-04 19:00:00	1.90394	2.03304	10.7914	9.6274
14	1900-01-04 19:15:00	1.90737	2.06197	10.6123	10.1923
14	1900-01-04 19:30:00	1.93641	2.04871	10.2042	10.4922
14	1900-01-04 19:45:00	1.93379	2.09739	10.298	10.114
14	1900-01-04 20:00:00	1.8811	1.9814	10.7337	9.5427
14	1900-01-04 20:15:00	1.9545	2.0513	10.3065	9.4645
14	1900-01-04 20:30:00	1.87892	2.01152	10.2504	9.9934
14	1900-01-04 20:45:00	1.92259	2.06599	10.6897	10.6587
14	1900-01-04 21:00:00	1.89288	2.00088	10.5388	9.8168
14	1900-01-04 21:15:00	1.877	1.9787	10.3782	9.6842
14	1900-01-04 21:30:00	1.81827	1.98147	9.6435	9.1745
14	1900-01-04 21:45:00	1.82197	2.03867	10.2927	10.2787
14	1900-01-04 22:00:00	1.95398	1.93798	10.7945	9.6545
14	1900-01-04 22:15:00	1.91698	2.03918	10.9046	10.3676
14	1900-01-04 22:30:00	1.62676	1.78466	8.2303	8.2193
14	1900-01-04 22:45:00	1.87417	2.02617	9.8048	9.7298
14	1900-01-04 23:00:00	1.8272	1.9624	10.1196	9.0176
14	1900-01-04 23:15:00	1.87927	1.89227	10.1404	9.2944
14	1900-01-04 23:30:00	1.93134	1.92094	10.1811	9.4011
14	1900-01-04 23:45:00	1.89974	2.01244	10.1056	10.0546
15	1900-01-05	1.90103	1.99623	11.1142	10.1302
15	1900-01-05 00:15:00	2.06794	2.03494	11.7706	10.2986
15	1900-01-05 00:30:00	1.64507	1.69037	9.1026	8.2586
15	1900-01-05 00:45:00	1.78573	1.90363	9.6707	9.4067
15	1900-01-05 01:00:00	1.7493	1.7655	9.3432	8.2632
15	1900-01-05 01:15:00	1.71253	1.78883	9.6838	8.8158
15	1900-01-05 01:30:00	1.64831	1.66301	9.0066	7.7526
15	1900-01-05 01:45:00	1.64456	1.49436	8.3795	7.0375
15	1900-01-05 02:00:00	1.58237	1.56357	8.7941	7.5611
15	1900-01-05 02:15:00	1.7858	1.6572	10.0807	8.7037
15	1900-01-05 02:30:00	1.58525	1.77335	8.8437	8.5797
15	1900-01-05 02:45:00	1.86554	1.98984	9.9955	9.9005
15	1900-01-05 03:00:00	1.8679	1.8053	10.4592	9.1072
15	1900-01-05 03:15:00	1.90769	1.88699	10.2782	9.5342
15	1900-01-05 03:30:00	1.85234	1.78634	10.1631	9.0451
15	1900-01-05 03:45:00	1.81053	1.72773	10.0713	9.0073
15	1900-01-05 04:00:00	1.71487	1.67427	8.7324	8.1344
15	1900-01-05 04:15:00	1.71249	1.73619	9.475	8.203
15	1900-01-05 04:30:00	1.55176	1.43926	8.6932	6.7572
15	1900-01-05 04:45:00	1.73865	1.57565	9.3799	7.7289
15	1900-01-05 05:00:00	1.70449	1.67469	9.4177	8.4107
15	1900-01-05 05:15:00	1.72781	1.62641	9.7072	8.5352
15	1900-01-05 05:30:00	1.6083	1.625	8.4229	8.1079
15	1900-01-05 05:45:00	1.63363	1.52523	8.755	7.364
15	1900-01-05 06:00:00	1.82317	1.67817	8.6122	8.2102
15	1900-01-05 06:15:00	1.77867	1.53917	9.491	7.504
15	1900-01-05 06:30:00	1.82163	1.65123	9.4803	8.0683
15	1900-01-05 06:45:00	1.9418	1.7352	10.1952	8.4592
15	1900-01-05 07:00:00	1.82252	1.59492	9.406	8.035
15	1900-01-05 07:15:00	1.88329	1.67209	9.357	7.829
15	1900-01-05 07:30:00	1.81569	1.52479	9.337	8.118
15	1900-01-05 07:45:00	1.84187	1.61887	9.669	8.647
15	1900-01-05 08:00:00	1.74133	1.75083	9.398	8.61
15	1900-01-05 08:15:00	1.68386	1.66676	9.16	7.714
15	1900-01-05 08:30:00	1.81832	1.89352	9.51	8.89
15	1900-01-05 08:45:00	1.88	1.7871	10.344	8.212
15	1900-01-05 09:00:00	1.88096	1.95636	9.866	9.207
15	1900-01-05 09:15:00	1.87035	1.86585	10.575	9.25
15	1900-01-05 09:30:00	1.80478	1.80498	12.159	8.154
15	1900-01-05 09:45:00	1.97738	1.92428	10.594	9.181
15	1900-01-05 10:00:00	1.85203	1.80853	9.484	7.803
15	1900-01-05 10:15:00	1.98724	1.99904	8.437	7.599
15	1900-01-05 10:30:00	2.084	2.1203	10.962	8.157
15	1900-01-05 10:45:00	2.05745	1.96305	9.768	8.162
15	1900-01-05 11:00:00	2.0795	2.0398	11.302	8.498
15	1900-01-05 11:15:00	1.96853	2.11763	8.813	8.21
15	1900-01-05 11:30:00	1.94907	1.99857	10.602	8.594
15	1900-01-05 11:45:00	1.99913	2.14713	8.605	9.01
15	1900-01-05 12:00:00	2.07461	1.99411	9.89	9.013
15	1900-01-05 12:15:00	2.06358	1.95838	9.361	8.714
15	1900-01-05 12:30:00	2.03158	1.71958	9.531	8.029
15	1900-01-05 12:45:00	1.95516	1.68756	9.246	7.609
15	1900-01-05 13:00:00	1.52504	1.59224	7.129	7.213
15	1900-01-05 13:15:00	1.92565	1.75595	9.427	7.628
15	1900-01-05 13:30:00	1.87066	1.76926	8.381	8.137
15	1900-01-05 13:45:00	1.94764	1.83864	9.787	8.947
15	1900-01-05 14:00:00	2.14451	1.99021	12.144	10.136
15	1900-01-05 14:15:00	2.29014	2.02234	11.845	10.061
15	1900-01-05 14:30:00	2.17059	1.97339	11.255	9.068
15	1900-01-05 14:45:00	2.30781	2.05211	10.443	9.136
15	1900-01-05 15:00:00	2.04632	1.86532	10.292	8.691
15	1900-01-05 15:15:00	2.10996	1.82446	9.786	7.529
15	1900-01-05 15:30:00	2.08022	1.90692	9.518	7.827
15	1900-01-05 15:45:00	2.12787	1.89817	10.769	9.273
15	1900-01-05 16:00:00	1.85506	1.73406	8.265	6.414
15	1900-01-05 16:15:00	1.87756	1.73306	7.526	6.274
15	1900-01-05 16:30:00	1.97659	1.90649	8.397	8.428
15	1900-01-05 16:45:00	1.90989	1.90729	7.376	6.921
15	1900-01-05 17:00:00	2.0064	1.8215	17.4521	11.2441
15	1900-01-05 17:15:00	1.86386	1.69846	14.2847	10.0137
15	1900-01-05 17:30:00	2.00077	1.79197	11.6283	10.0233
15	1900-01-05 17:45:00	2.15607	1.93707	11.9891	10.0871
15	1900-01-05 18:00:00	2.11835	1.95495	12.4267	10.0697
15	1900-01-05 18:15:00	2.18652	1.95502	12.3216	10.7276
15	1900-01-05 18:30:00	2.05036	1.96346	11.987	10.15
15	1900-01-05 18:45:00	2.18389	1.93699	12.6873	10.2843
15	1900-01-05 19:00:00	1.91986	1.80516	10.331	9.513
15	1900-01-05 19:15:00	1.96464	1.81494	10.7159	10.0249
15	1900-01-05 19:30:00	1.97309	1.85769	10.6742	9.8052
15	1900-01-05 19:45:00	1.96891	1.73511	10.9937	9.1617
15	1900-01-05 20:00:00	1.76197	1.72237	9.6204	9.3234
15	1900-01-05 20:15:00	1.85857	1.72827	9.8866	9.1976
15	1900-01-05 20:30:00	1.75932	1.59272	9.9882	8.4692
15	1900-01-05 20:45:00	1.84408	1.76758	10.0154	9.2304
15	1900-01-05 21:00:00	1.95237	1.75307	11.0737	9.1837
15	1900-01-05 21:15:00	2.09074	1.91224	11.7942	9.8592
15	1900-01-05 21:30:00	1.83681	1.69521	10.4875	9.4595
15	1900-01-05 21:45:00	1.61905	1.66135	8.9441	8.8101
15	1900-01-05 22:00:00	1.93862	1.69252	11.1455	8.7865
15	1900-01-05 22:15:00	1.79271	1.60001	10.2039	8.5509
15	1900-01-05 22:30:00	1.87081	1.73491	10.2049	9.1789
15	1900-01-05 22:45:00	1.84822	1.54152	10.0552	8.1792
15	1900-01-05 23:00:00	1.77813	1.70663	9.9272	8.7932
15	1900-01-05 23:15:00	1.96616	1.88336	11.3679	9.8199
15	1900-01-05 23:30:00	1.97807	1.87707	11.4189	10.0589
15	1900-01-05 23:45:00	2.05739	1.80849	12.0825	9.7515
16	1900-01-06	1.59146	1.43266	9.2187	7.9007
16	1900-01-06 00:15:00	1.7608	1.5813	9.998	8.453
16	1900-01-06 00:30:00	1.67785	1.66275	9.6829	8.8429
16	1900-01-06 00:45:00	1.78232	1.54992	9.9922	8.1392
16	1900-01-06 01:00:00	1.67028	1.62548	9.6191	8.4681
16	1900-01-06 01:15:00	1.78516	1.74786	9.7414	8.9834
16	1900-01-06 01:30:00	1.77041	1.55951	9.9638	8.0198
16	1900-01-06 01:45:00	1.89402	1.52252	10.9765	8.5795
16	1900-01-06 02:00:00	1.48303	1.36263	8.3658	7.5228
16	1900-01-06 02:15:00	1.7222	1.4773	9.8399	8.0259
16	1900-01-06 02:30:00	1.52707	1.50257	8.8418	7.8918
16	1900-01-06 02:45:00	1.57125	1.50155	8.976	8.342
16	1900-01-06 03:00:00	1.52142	1.43322	8.682	7.464
16	1900-01-06 03:15:00	1.55719	1.34979	9.1272	7.3732
16	1900-01-06 03:30:00	1.79833	1.57133	9.6627	8.1537
16	1900-01-06 03:45:00	1.83274	1.58214	9.6531	7.8931
16	1900-01-06 04:00:00	1.87881	1.78651	10.2153	9.4823
16	1900-01-06 04:15:00	1.89216	1.75476	10.1474	8.9684
16	1900-01-06 04:30:00	1.79198	1.78858	10.0302	9.2342
16	1900-01-06 04:45:00	1.81627	1.71477	10.0974	9.3814
16	1900-01-06 05:00:00	1.77716	1.69096	9.8475	8.6645
16	1900-01-06 05:15:00	2.05163	1.89303	11.7744	10.4684
16	1900-01-06 05:30:00	1.8787	1.7263	10.0068	8.9688
16	1900-01-06 05:45:00	1.90351	1.75921	10.4892	9.8362
16	1900-01-06 06:00:00	2.07167	1.85777	10.6383	10.0013
16	1900-01-06 06:15:00	2.06602	1.83832	11.0577	9.8177
16	1900-01-06 06:30:00	1.86256	1.73506	9.8173	9.8533
16	1900-01-06 06:45:00	1.82642	1.60212	10.0678	9.1568
16	1900-01-06 07:00:00	1.93557	1.60287	11.0196	8.7016
16	1900-01-06 07:15:00	1.91627	1.51877	10.4208	8.0098
16	1900-01-06 07:30:00	1.75259	1.61839	9.6642	8.5532
16	1900-01-06 07:45:00	1.73637	1.70857	9.7976	9.4706
16	1900-01-06 08:00:00	1.9869	1.9049	11.6788	10.4978
16	1900-01-06 08:15:00	1.71481	1.82881	9.8285	9.5795
16	1900-01-06 08:30:00	1.63164	1.76934	10.0479	10.2079
16	1900-01-06 08:45:00	1.76634	1.77454	11.4325	10.9745
16	13:45:00	36.2005	5.4222	2.7261	2.0155
16	14:00:00	17.0296	4.6249	1.7619	1.6631
16	14:15:00	13.3172	3.6489	0.7308	1.3078
16	14:30:00	12.6153	4.69269	2.8612	3.3429
16	14:45:00	12.439	3.2862	2.2883	2.1343
16	15:00:00	10.931	3.7874	2.8109	3.3349
16	15:15:00	11.1288	3.58695	2.9212	2.8252
16	15:30:00	8.0592	2.6009	2.58	3.792
16	15:45:00	9.23876	2.99796	3.6571	4.3201
16	16:00:00	7.5601	2.6548	2.3284	4.6354
16	16:15:00	8.01122	2.78862	3.1203	5.3253
16	16:30:00	7.3841	2.4542	4.219	6.483
16	16:45:00	7.61704	2.92214	5.7431	8.0341
16	17:00:00	7.13025	2.94985	7.3224	9.7254
16	17:15:00	6.71601	2.45661	6.4014	8.8824
16	17:30:00	6.58176	2.45056	7.9526	9.7476
16	17:45:00	6.5703	2.6192	10.2141	11.8191
16	18:00:00	5.65992	2.47082	10.7572	13.4772
16	18:15:00	6.08214	2.63554	13.6411	15.1351
16	18:30:00	5.77116	2.77056	15.3729	16.4449
16	18:45:00	5.64309	2.76129	15.5144	17.3244
16	19:00:00	5.02006	2.50976	15.9393	16.9723
16	19:15:00	5.13687	2.57817	17.8809	18.6009
16	19:30:00	4.20209	1.87239	15.8197	16.2007
16	19:45:00	4.18153	1.79313	17.2942	16.8892
16	20:00:00	3.98138	1.89018	16.899	16.908
16	20:15:00	3.97762	1.88572	19.1289	18.7009
16	20:30:00	3.57063	1.52283	17.55	15.446
16	20:45:00	3.72994	1.69424	20.7758	18.9608
16	21:00:00	3.44938	1.50058	21.1724	17.6934
16	21:15:00	3.41749	1.50399	22.6554	18.4344
16	21:30:00	3.0925	1.5518	21.398	19.498
16	21:45:00	3.16596	1.51736	22.2618	18.4928
16	22:00:00	2.55806	1.23766	16.887	16.328
16	22:15:00	3.0659	1.6227	22.5756	19.9696
16	22:30:00	2.71784	1.31904	20.823	19.669
16	22:45:00	2.80656	1.44396	22.892	20.316
16	23:00:00	2.33553	1.02223	17.911	14.764
16	23:15:00	2.49636	1.16326	20.7183	17.1143
16	23:30:00	2.36864	1.11904	19.394	17.204
16	23:45:00	2.23386	0.99936	19.765	15.741
17	1900-01-01	2.29493	1.12283	22.095	16.557
17	1900-01-01 00:15:00	2.21453	1.19343	21.315	18.836
17	1900-01-01 00:30:00	2.13585	1.05935	20.409	17.088
17	1900-01-01 00:45:00	2.1712	1.1136	22.462	18.07
17	1900-01-01 01:00:00	1.98705	1.12945	21.548	18.361
17	1900-01-01 01:15:00	2.09831	1.17941	22.798	19.024
17	1900-01-01 01:30:00	2.02555	1.23105	22.4123	20.4063
17	1900-01-01 01:45:00	1.864	1.0554	20.039	17.929
17	1900-01-01 02:00:00	1.87879	1.12459	21.617	20.361
17	1900-01-01 02:15:00	1.99721	1.12251	23.2255	19.6575
17	1900-01-01 02:30:00	1.63603	0.98873	18.83	17.515
17	1900-01-01 02:45:00	1.71413	1.00153	20.338	18.63
17	1900-01-01 03:00:00	1.63824	1.03434	20.271	19.946
17	1900-01-01 03:15:00	1.60401	0.91801	19.674	17.933
17	1900-01-01 03:30:00	1.67115	0.89825	20.882	17.223
17	1900-01-01 03:45:00	1.54643	1.07823	20.009	20.47
17	1900-01-01 04:00:00	1.77113	1.15083	23.7249	22.8479
17	1900-01-01 04:15:00	1.71573	1.20413	22.3268	22.8278
17	1900-01-01 04:30:00	1.74634	1.17094	24.6663	23.1643
17	1900-01-01 04:45:00	1.69834	1.16764	24.0136	23.8006
17	1900-01-01 05:00:00	1.57529	1.18709	22.3612	24.0512
17	1900-01-01 05:15:00	1.69561	1.18931	23.2999	23.8939
17	1900-01-01 05:30:00	1.53354	1.03204	23.4528	21.3358
17	1900-01-01 05:45:00	1.4765	1.0638	22.5645	21.4955
17	1900-01-01 06:00:00	1.50712	1.02992	23.0191	20.9041
17	1900-01-01 06:15:00	1.42478	1.01378	21.7482	21.0542
17	1900-01-01 06:30:00	1.44137	1.02927	21.1768	22.2598
17	1900-01-01 06:45:00	1.45001	1.03161	21.5079	22.0979
17	1900-01-01 07:00:00	1.5359	1.1427	23.275	22.867
17	1900-01-01 07:15:00	1.55472	1.08392	24.118	24.162
17	1900-01-01 07:30:00	1.44513	1.08763	24.265	26.076
17	1900-01-01 07:45:00	1.36121	0.87061	24.701	22.364
17	1900-01-01 08:00:00	1.29602	0.96872	22.506	23.279
17	1900-01-01 08:15:00	1.35385	0.97895	22.87	22.328
17	1900-01-01 08:30:00	1.23636	0.88546	23.106	21.934
17	1900-01-01 08:45:00	1.14276	0.82146	21.725	21.457
17	1900-01-01 09:00:00	1.29632	0.87672	21.86	21.943
17	1900-01-01 09:15:00	1.28149	0.92049	22.634	21.338
17	1900-01-01 09:30:00	1.31596	0.97326	23.105	24.225
17	1900-01-01 09:45:00	1.308	0.9467	24.588	23.664
17	1900-01-01 10:00:00	1.25304	0.88364	22.353	23.672
17	1900-01-01 10:15:00	1.19738	0.87608	21.578	22.625
17	1900-01-01 10:30:00	1.065	0.8056	22.459	22.388
17	1900-01-01 10:45:00	1.0563	0.796	23.466	21.244
17	1900-01-01 11:00:00	1.1103	0.8872	24.626	24.433
17	1900-01-01 11:15:00	1.2772	1.0452	25.208	25.33
17	1900-01-01 11:30:00	1.1196	0.8387	24.782	24.533
17	1900-01-01 11:45:00	1.1461	0.93	25.339	24.245
17	1900-01-01 12:00:00	1.1139	0.8632	20.663	23.201
17	1900-01-01 12:15:00	1.0957	0.8854	22.968	24.686
17	1900-01-01 12:30:00	1.1441	0.8998	22.068	22.005
17	1900-01-01 12:45:00	1.397	1.1704	26.703	27.793
17	1900-01-01 13:00:00	1.32924	0.98394	26.127	26.884
17	1900-01-01 13:15:00	1.4281	1.0793	28.233	27.864
17	1900-01-01 13:30:00	1.1238	0.8005	24.406	23.164
17	1900-01-01 13:45:00	1.1821	0.7564	23.16	21.44
17	1900-01-01 14:00:00	1.32824	1.01974	27.032	24.088
17	1900-01-01 14:15:00	1.24963	0.97783	26.678	26.116
17	1900-01-01 14:30:00	1.39364	0.96694	29.03	25.372
17	1900-01-01 14:45:00	1.45946	1.15886	30.341	29.194
17	1900-01-01 15:00:00	1.45108	1.18068	28.289	29.318
17	1900-01-01 15:15:00	1.40519	0.99809	29.317	27.645
17	1900-01-01 15:30:00	1.34265	1.04075	27.755	27.822
17	1900-01-01 15:45:00	1.34256	1.05896	26.998	27.48
17	1900-01-01 16:00:00	1.30322	1.04232	26.494	27.731
17	1900-01-01 16:15:00	1.41169	1.07759	28.3636	28.0786
17	1900-01-01 16:30:00	1.40535	1.07455	27.85	26.072
17	1900-01-01 16:45:00	1.45621	1.10751	28.671	28.193
17	1900-01-01 17:00:00	1.27778	0.94178	27.086	27.523
17	1900-01-01 17:15:00	1.4325	1.0202	29.254	26.162
17	1900-01-01 17:30:00	1.10251	0.81281	22.236	22.153
17	1900-01-01 17:45:00	1.2958	1.0876	26.9959	27.8869
17	1900-01-01 18:00:00	1.41441	1.10161	29.0458	28.8368
17	1900-01-01 18:15:00	1.45065	1.10495	29.99	28.446
17	1900-01-01 18:30:00	1.4719	1.1996	29.5177	29.0957
17	1900-01-01 18:45:00	1.27236	1.02076	25.422	24.47
17	1900-01-01 19:00:00	1.49298	1.21818	30.0016	29.6326
17	1900-01-01 19:15:00	1.51786	1.19856	30.3038	29.9708
17	1900-01-01 19:30:00	1.43964	1.20354	29.3913	30.7833
17	1900-01-01 19:45:00	1.44187	1.20627	29.0842	30.3832
17	1900-01-01 20:00:00	1.52307	1.20107	32.9254	30.1604
17	1900-01-01 20:15:00	1.3541	0.9984	28.918	25.815
17	1900-01-01 20:30:00	1.07536	0.73456	23.918	18.914
17	1900-01-01 20:45:00	1.1492	0.7544	23.453	21.637
17	1900-01-01 21:00:00	1.15619	0.78569	23.772	21.278
17	1900-01-01 21:15:00	1.16282	0.78842	23.249	21.277
17	1900-01-01 21:30:00	1.1727	0.7426	25.638	21.808
17	1900-01-01 21:45:00	1.16243	0.76813	20.867	20.868
17	1900-01-01 22:00:00	1.27734	0.86514	24.718	21.552
17	1900-01-01 22:15:00	1.34019	0.95979	27.763	26.828
17	1900-01-01 22:30:00	1.4608	1.1169	28.755	28.226
17	1900-01-01 22:45:00	1.41807	1.07217	29.995	28.32
17	1900-01-01 23:00:00	1.29247	1.01997	26.705	25.083
17	1900-01-01 23:15:00	1.38821	1.08731	27.503	27.777
17	1900-01-01 23:30:00	1.38935	1.07345	28.045	28.784
17	1900-01-01 23:45:00	1.21604	0.87594	24.767	23.507
18	1900-01-02	1.34511	1.02281	25.271	25.653
18	1900-01-02 00:15:00	1.30566	0.98586	24.257	25.19
18	1900-01-02 00:30:00	1.15566	0.90146	21.718	24.973
18	1900-01-02 00:45:00	1.35607	1.04977	26.159	26.043
18	1900-01-02 01:00:00	1.28943	0.88003	24.681	22.617
18	1900-01-02 01:15:00	1.33691	0.90191	26.457	25.022
18	1900-01-02 01:30:00	1.40391	1.03241	26.955	28.37
18	1900-01-02 01:45:00	1.33679	0.97259	24.525	24.563
18	1900-01-02 02:00:00	1.29645	0.99295	23.874	24.608
18	1900-01-02 02:15:00	1.45165	1.01365	29.37	25.853
18	1900-01-02 02:30:00	1.38545	1.01375	27.855	25.583
18	1900-01-02 02:45:00	1.4329	1.0963	28.233	28.461
18	1900-01-02 03:00:00	1.37049	0.96229	26.693	24.679
18	1900-01-02 03:15:00	1.36002	0.95272	26.586	26.181
18	1900-01-02 03:30:00	1.32886	0.95376	25.057	24.916
18	1900-01-02 03:45:00	1.36605	0.97205	27.193	25.111
18	1900-01-02 04:00:00	1.43968	1.08588	28.915	30.687
18	1900-01-02 04:15:00	1.45458	1.04808	29.151	27.409
18	1900-01-02 04:30:00	1.42319	1.05209	24.908	26.319
18	1900-01-02 04:45:00	1.47363	1.04003	27.376	25.313
18	1900-01-02 05:00:00	1.38928	0.96388	27.023	28.229
18	1900-01-02 05:15:00	1.42595	1.01205	26.933	25.59
18	1900-01-02 05:30:00	1.41739	1.01499	26.037	27.234
18	1900-01-02 05:45:00	1.50493	1.10983	28.253	29.831
18	1900-01-02 06:00:00	1.45226	0.99656	27.252	25.012
18	1900-01-02 06:15:00	1.43678	1.00738	27.701	26.061
18	1900-01-02 06:30:00	1.31188	0.93968	25.258	25.811
18	1900-01-02 06:45:00	1.38633	0.96513	26.047	24.936
18	1900-01-02 07:00:00	1.38334	0.95014	25.954	26.122
18	1900-01-02 07:15:00	1.42678	0.96558	26.769	26.406
18	1900-01-02 07:30:00	1.50854	0.92064	29.039	26.199
18	1900-01-02 07:45:00	1.58487	0.98797	30.2494	26.4824
18	1900-01-02 08:00:00	1.36949	0.96519	26.904	25.025
18	1900-01-02 08:15:00	1.44862	1.00892	25.611	26.187
18	1900-01-02 08:30:00	1.33449	0.93419	23.92	24.944
18	1900-01-02 08:45:00	1.53162	1.04332	28.6	26.953
18	1900-01-02 09:00:00	1.24961	0.92661	22.255	26.346
18	1900-01-02 09:15:00	1.25077	0.86677	22.486	23.486
18	1900-01-02 09:30:00	1.47263	1.02523	30.174	28.375
18	1900-01-02 09:45:00	1.53507	1.08807	28.764	28.419
18	1900-01-02 10:00:00	0.5764	0.1482	14.392	13.359
18	1900-01-02 10:15:00	0.3313	-0.2564	25.28	19.945
18	1900-01-02 10:30:00	0.975	0.5155	13.47	5.044
18	1900-01-02 10:45:00	1.0201	0.4054	11.77	4.493
18	16:00:00	4.6116	2.6514	75.944	43.418
18	16:15:00	4.0867	2.122	65.234	36.004
18	16:30:00	1.7026	1.3854	25.523	23.73
18	16:45:00	1.63152	1.26012	25.345	22.38
18	17:00:00	1.37242	1.22522	21.364	21.953
18	17:15:00	1.38845	1.14705	23.044	21.189
18	17:30:00	1.31378	1.14238	25.822	23.85
18	17:45:00	1.28721	1.16471	23.308	22.393
18	18:00:00	1.19446	1.05256	22.735	20.167
18	18:15:00	1.25685	1.12245	22.762	22.402
18	18:30:00	1.19426	1.09406	22.238	20.703
18	18:45:00	1.24616	1.10976	22.643	21.231
18	19:00:00	1.23051	1.15591	22.971	22.669
18	19:15:00	1.31257	1.12887	23.703	21.743
18	19:30:00	1.08858	1.02568	19.949	20.333
18	19:45:00	1.1855	1.1223	22.449	23.384
18	20:00:00	1.32534	1.22604	23.6233	23.6093
18	20:15:00	1.22649	1.15329	23.724	24.005
18	20:30:00	1.16647	1.02107	21.96	20.35
18	20:45:00	1.21047	1.11627	23.3	21.532
18	21:00:00	1.1371	1.0726	21.71	22.974
18	21:15:00	1.40081	1.28421	26.2654	24.6044
18	21:30:00	1.35223	1.29203	23.9037	23.4387
18	21:45:00	1.43065	1.38075	25.4994	25.5924
18	22:00:00	1.10868	1.03508	21.288	21.777
18	22:15:00	1.16604	1.15714	22.1351	23.9561
18	22:30:00	1.20634	1.10444	23.08	21.302
18	22:45:00	1.38222	1.30182	26.9837	25.8367
18	23:00:00	1.34772	1.25432	26.3674	26.3124
18	23:15:00	1.11928	1.05248	22.694	21.924
18	23:30:00	1.3375	1.2837	26.9102	26.0632
18	23:45:00	1.30979	1.23779	24.9912	25.0412
19	1900-01-01	1.23407	1.18117	25.8274	25.3464
19	1900-01-01 00:15:00	1.27047	1.21897	24.6967	24.4827
19	1900-01-01 00:30:00	1.32987	1.24247	25.3078	25.1348
19	1900-01-01 00:45:00	1.34399	1.29859	25.1059	25.8799
19	1900-01-01 01:00:00	1.0993	1.0813	21.5618	20.0158
19	1900-01-01 01:15:00	1.15395	1.14835	22.1149	22.0889
19	1900-01-01 01:30:00	1.12459	1.06389	22.4425	22.1375
19	1900-01-01 01:45:00	1.33405	1.25265	27.0545	26.2295
19	1900-01-01 02:00:00	1.08963	1.06503	21.877	22.131
19	1900-01-01 02:15:00	1.12192	1.05742	21.005	20.753
19	1900-01-01 02:30:00	1.03496	0.96376	20.475	19.511
19	1900-01-01 02:45:00	1.10073	1.08343	21.067	21.427
19	1900-01-01 03:00:00	1.07913	1.05253	22.2056	21.3506
19	1900-01-01 03:15:00	1.16725	1.14035	23.7697	23.4217
19	1900-01-01 03:30:00	1.07836	1.02466	20.834	19.385
19	1900-01-01 03:45:00	1.06206	1.01956	19.241	20.066
19	1900-01-01 04:00:00	1.03572	1.01532	20.188	20.538
19	1900-01-01 04:15:00	1.04776	0.99266	20.6	19.461
19	1900-01-01 04:30:00	1.02717	0.98727	19.002	19.446
19	1900-01-01 04:45:00	1.02233	0.99643	19.716	19.729
19	1900-01-01 05:00:00	0.99239	0.98409	17.883	17.807
19	1900-01-01 05:15:00	1.20194	1.14054	21.4143	21.3223
19	1900-01-01 05:30:00	1.15603	1.11083	22.4682	21.8732
19	1900-01-01 05:45:00	1.13776	1.10786	22.155	23.22
19	1900-01-01 06:00:00	1.09054	1.07504	21.572	21.1
19	1900-01-01 06:15:00	1.07041	1.10251	19.969	21.826
19	1900-01-01 06:30:00	1.1187	1.0658	22.859	21.04
19	1900-01-01 06:45:00	1.10934	1.05494	21.063	21.56
19	1900-01-01 07:00:00	1.35386	1.26376	25.1584	24.6504
19	1900-01-01 07:15:00	1.24395	1.21235	23.2636	25.1056
19	1900-01-01 07:30:00	1.14253	1.10433	20.263	20.707
19	1900-01-01 07:45:00	1.36443	1.34473	23.786	24.526
19	1900-01-01 08:00:00	1.37401	1.36251	25.5764	26.7344
19	1900-01-01 08:15:00	1.42756	1.37546	24.2973	24.0403
19	1900-01-01 08:30:00	1.39352	1.27662	25.6976	23.5436
19	1900-01-01 08:45:00	1.16647	1.12107	21.29	20.287
19	1900-01-01 09:00:00	1.47388	1.41048	25.31	24.269
19	1900-01-01 09:15:00	1.42423	1.39153	23.947	24.482
19	1900-01-01 09:30:00	1.42961	1.42531	24.062	24.203
19	1900-01-01 09:45:00	1.51174	1.41404	25.221	24.086
19	1900-01-01 10:00:00	1.0719	1.0233	23.512	22.762
19	1900-01-01 10:15:00	1.14491	1.41471	24.373	22.984
19	1900-01-01 10:30:00	1.52002	1.36662	22.26	20.444
19	1900-01-01 10:45:00	1.4861	1.3088	24.764	22.143
19	1900-01-01 11:00:00	1.3588	1.4559	22.838	22.847
19	1900-01-01 11:15:00	1.50449	1.49989	24.305	22.357
19	1900-01-01 11:30:00	1.5623	1.5177	26.837	23.73
19	1900-01-01 11:45:00	1.7099	1.6759	25.635	25.344
19	1900-01-01 12:00:00	1.6773	1.6913	25.26	24.964
19	1900-01-01 12:15:00	1.7878	1.6406	25.686	24.469
19	1900-01-01 12:30:00	1.5816	1.5558	20.566	23.679
19	1900-01-01 12:45:00	1.7024	1.6367	24.395	24.906
19	1900-01-01 13:00:00	1.6366	1.5863	22.894	25.432
19	1900-01-01 13:15:00	1.6874	1.5311	26.56	24.516
19	1900-01-01 13:30:00	1.74208	1.56828	24.378	23.222
19	1900-01-01 13:45:00	1.63165	1.57075	24.886	24.685
19	1900-01-01 14:00:00	1.69755	1.56435	23.007	22.769
19	1900-01-01 14:15:00	1.4502	1.2921	18.574	17.621
19	1900-01-01 14:30:00	1.5826	1.4557	21.423	22.072
19	1900-01-01 14:45:00	1.52758	1.52408	19.883	22.769
19	1900-01-01 15:00:00	1.634	1.4558	24.029	23.482
19	1900-01-01 15:15:00	1.49488	1.28848	22.282	21.336
19	1900-01-01 15:30:00	1.58799	1.47089	23.591	24.458
19	1900-01-01 15:45:00	1.38389	1.25939	19.876	21.048
19	1900-01-01 16:00:00	1.53964	1.33754	22.931	21.377
19	1900-01-01 16:15:00	1.457	1.3846	22.168	22.563
19	1900-01-01 16:30:00	1.59125	1.49955	22.976	23.473
19	1900-01-01 16:45:00	1.6149	1.5884	23.8885	26.2415
19	1900-01-01 17:00:00	1.62173	1.52033	26.234	25.904
19	1900-01-01 17:15:00	1.63122	1.55892	26.1561	26.2941
19	1900-01-01 17:30:00	1.63199	1.53119	25.464	26.203
19	1900-01-01 17:45:00	1.43827	1.32977	21.322	22.833
19	1900-01-01 18:00:00	1.6384	1.5488	25.6945	26.3445
19	1900-01-01 18:15:00	1.64021	1.59041	25.6567	27.8727
19	1900-01-01 18:30:00	1.26845	1.22655	19.242	21.827
19	1900-01-01 18:45:00	1.38587	1.29817	21.972	21.982
19	1900-01-01 19:00:00	1.48876	1.41906	23.1968	24.3548
19	1900-01-01 19:15:00	1.50663	1.43593	24.0673	24.9803
19	1900-01-01 19:30:00	1.46759	1.41359	24.2856	25.1256
19	1900-01-01 19:45:00	1.56404	1.45904	26.4827	26.9757
19	1900-01-01 20:00:00	1.56196	1.44836	25.672	25.067
19	1900-01-01 20:15:00	1.59465	1.46305	26.9473	25.7273
19	1900-01-01 20:30:00	1.23905	1.23265	19.965	22.306
19	1900-01-01 20:45:00	1.53875	1.39755	26.2825	24.9185
19	1900-01-01 21:00:00	1.34403	1.32473	22.6397	23.4777
19	1900-01-01 21:15:00	1.41259	1.28839	23.3798	23.1398
19	1900-01-01 21:30:00	1.13522	1.06932	18.749	18.141
19	1900-01-01 21:45:00	1.21591	1.16211	19.858	21.37
19	1900-01-01 22:00:00	1.3441	1.4327	26.127	25.737
19	1900-01-01 22:15:00	1.30694	1.21074	22.127	22.321
19	1900-01-01 22:30:00	1.41165	1.35845	23.6718	24.6408
19	1900-01-01 22:45:00	1.22073	1.12973	20.14	20.523
19	1900-01-01 23:00:00	1.1371	1.1036	19.825	20.391
19	1900-01-01 23:15:00	1.23757	1.14477	21.581	21.437
19	1900-01-01 23:30:00	1.14388	1.07358	18.286	19.91
19	1900-01-01 23:45:00	1.21963	1.23833	20.365	21.212
20	1900-01-02	1.18615	1.27795	19.851	24.446
20	1900-01-02 00:15:00	1.40265	1.36475	24.1241	24.9061
20	1900-01-02 00:30:00	1.15977	1.15737	20.101	21.422
20	1900-01-02 00:45:00	1.36708	1.34828	23.6362	25.0402
20	1900-01-02 01:00:00	1.09503	1.11293	17.832	19.501
20	1900-01-02 01:15:00	1.43593	1.36373	23.6112	24.1492
20	1900-01-02 01:30:00	1.08192	1.04762	19.066	19.809
20	1900-01-02 01:45:00	1.22033	1.21823	21.7023	23.5323
20	1900-01-02 02:00:00	1.19317	1.16727	19.795	22.712
20	1900-01-02 02:15:00	1.23184	1.20524	21.745	23.739
20	1900-01-02 02:30:00	1.22108	1.20908	20.719	23.345
20	1900-01-02 02:45:00	1.13481	1.07881	20.555	20.612
20	1900-01-02 03:00:00	1.1593	1.1179	20.023	21.963
20	1900-01-02 03:15:00	1.20622	1.13292	21.172	22.186
20	1900-01-02 03:30:00	1.11792	1.18172	19.491	23.387
20	1900-01-02 03:45:00	1.11834	1.04114	19.743	19.706
20	1900-01-02 04:00:00	1.21631	1.17361	20.756	20.9
20	1900-01-02 04:15:00	1.19718	1.19748	20.661	22.764
20	1900-01-02 04:30:00	1.15158	1.10748	19.805	21.378
20	1900-01-02 04:45:00	1.18747	1.10937	19.874	20.69
20	1900-01-02 05:00:00	1.06248	1.06538	17.848	19.793
20	1900-01-02 05:15:00	1.12716	1.09446	18.429	21.451
20	1900-01-02 05:30:00	1.11739	1.13099	19.853	20.798
20	1900-01-02 05:45:00	1.12697	1.15247	18.345	20.772
20	1900-01-02 06:00:00	1.15048	1.11588	18.631	19.886
20	1900-01-02 06:15:00	1.24832	1.20172	21.8811	23.9051
20	1900-01-02 06:30:00	1.17473	1.18223	20.541	22.148
20	1900-01-02 06:45:00	1.40567	1.36137	23.8926	25.2066
20	1900-01-02 07:00:00	1.09029	1.10599	19.986	21.414
20	1900-01-02 07:15:00	1.16932	1.17532	21.046	21.546
20	1900-01-02 07:30:00	1.14216	1.08376	18.86	19.088
20	1900-01-02 07:45:00	1.1925	1.1232	19.991	21.148
20	1900-01-02 08:00:00	1.4533	1.3942	23.6912	25.1972
20	1900-01-02 08:15:00	1.25911	1.23941	20.82	21.427
20	1900-01-02 08:30:00	1.20616	1.14556	20.485	19.23
20	1900-01-02 08:45:00	1.30049	1.29309	20.684	23.335
20	1900-01-02 09:00:00	1.24141	1.17481	18.675	19.944
20	1900-01-02 09:15:00	1.45978	1.38088	24.14	24.182
20	1900-01-02 09:30:00	1.443	1.3636	22.88	24.032
20	1900-01-02 09:45:00	1.33964	1.19464	21.809	19.881
20	1900-01-02 10:00:00	1.24314	1.18624	18.877	19.712
20	1900-01-02 10:15:00	1.56276	1.52896	24.77	25.177
20	1900-01-02 10:30:00	1.2423	1.4105	19.35	21.897
20	1900-01-02 10:45:00	1.0619	1.2104	19.483	21.866
20	1900-01-02 11:00:00	1.234	1.1932	18.163	19.717
20	1900-01-02 11:15:00	1.2561	1.2273	21.081	21.925
20	1900-01-02 11:30:00	1.3093	1.2512	17.851	18.981
20	1900-01-02 11:45:00	1.2813	1.2459	16.939	21.15
20	1900-01-02 12:00:00	1.4737	1.4414	22.33	24.397
20	1900-01-02 12:15:00	1.375	1.3085	21.48	21.232
20	1900-01-02 12:30:00	1.6035	1.4304	22.962	21.902
20	1900-01-02 12:45:00	1.3624	1.2806	19.257	20.755
20	1900-01-02 13:00:00	1.3632	1.4338	19.455	20.663
20	1900-01-02 13:15:00	1.4611	1.269	20.22	19.31
20	1900-01-02 13:30:00	1.5246	1.3518	21.001	19.873
20	1900-01-02 13:45:00	1.6611	1.4565	21.527	20.526
20	1900-01-02 14:00:00	1.5411	1.4101	17.771	19.296
20	1900-01-02 14:15:00	1.5338	1.3511	17.408	19.87
20	1900-01-02 14:30:00	1.315	1.3376	17.262	21.205
20	1900-01-02 14:45:00	1.4261	1.3089	17.625	18.817
20	1900-01-02 15:00:00	1.4595	1.3655	20.729	21.817
20	1900-01-02 15:15:00	1.3459	1.2688	18.981	20.703
20	1900-01-02 15:30:00	1.5454	1.4454	21.752	22.833
20	1900-01-02 15:45:00	1.5284	1.4161	21.776	22.143
20	1900-01-02 16:00:00	1.4061	1.313	19.238	20.932
20	1900-01-02 16:15:00	1.59175	1.47545	23.059	21.927
20	1900-01-02 16:30:00	1.486	1.3475	22.349	21.002
20	1900-01-02 16:45:00	1.5392	1.303	22.418	19.233
20	1900-01-02 17:00:00	1.3752	1.2269	17.068	18.977
20	1900-01-02 17:15:00	1.3805	1.3019	17.738	21.428
20	1900-01-02 17:30:00	1.264	1.1389	17.698	18.249
20	1900-01-02 17:45:00	1.44383	1.28473	20.246	19.675
20	1900-01-02 18:00:00	1.31198	1.18238	18.388	20.216
20	1900-01-02 18:15:00	1.23846	1.12226	17.539	18.551
20	1900-01-02 18:30:00	1.39132	1.31872	21.884	23.302
20	1900-01-02 18:45:00	1.35469	1.19559	21.51	20.241
20	1900-01-02 19:00:00	1.37364	1.27984	21.562	22.873
20	1900-01-02 19:15:00	1.16572	1.13822	17.008	18.821
20	1900-01-02 19:30:00	1.21395	1.10865	17.644	18.566
20	1900-01-02 19:45:00	1.10686	0.99276	16.957	17.657
20	1900-01-02 20:00:00	1.1321	1.0433	17.966	17.979
20	1900-01-02 20:15:00	1.14788	1.04088	17.42	18.662
20	1900-01-02 20:30:00	1.47624	1.41504	23.0296	25.0846
20	1900-01-02 20:45:00	1.14419	1.14169	17.01	21.003
20	1900-01-02 21:00:00	1.20208	1.11558	17.437	20.305
20	1900-01-02 21:15:00	1.26686	1.22246	20.088	22.451
20	1900-01-02 21:30:00	1.15125	1.14725	17.164	20.22
20	1900-01-02 21:45:00	1.18399	1.17919	17.405	21.602
20	1900-01-02 22:00:00	1.21615	1.14455	18.749	19.617
20	1900-01-02 22:15:00	1.27823	1.19373	20.464	20.292
20	1900-01-02 22:30:00	1.19761	1.16311	18.854	19.963
20	1900-01-02 22:45:00	1.27654	1.17894	20.363	21.16
20	1900-01-02 23:00:00	1.29062	1.25852	20.774	22.535
20	1900-01-02 23:15:00	1.25232	1.23002	19.609	21.676
20	1900-01-02 23:30:00	1.11506	1.11146	15.941	19.307
20	1900-01-02 23:45:00	1.15586	1.09456	17.067	19.37
21	1900-01-03	1.47072	1.42432	22.8694	26.3204
21	1900-01-03 00:15:00	1.2858	1.2303	21.281	21.643
21	1900-01-03 00:30:00	1.2426	1.2528	19.47	21.859
21	1900-01-03 00:45:00	1.25659	1.20399	20.012	20.93
21	1900-01-03 01:00:00	1.2441	1.2402	19.951	21.911
21	1900-01-03 01:15:00	1.39085	1.27995	22.128	22.625
21	1900-01-03 01:30:00	1.20087	1.16227	18.173	20.67
21	1900-01-03 01:45:00	1.26722	1.25292	19.729	22.851
21	1900-01-03 02:00:00	1.26555	1.17345	20.77	20.712
21	1900-01-03 02:15:00	1.24487	1.16557	19.417	21.703
21	1900-01-03 02:30:00	1.18486	1.09466	17.639	19.126
21	1900-01-03 02:45:00	1.31474	1.30264	21.3723	24.1653
21	1900-01-03 03:00:00	1.2866	1.2305	21.5833	23.3653
21	1900-01-03 03:15:00	1.21588	1.18628	19.553	21.662
21	1900-01-03 03:30:00	1.19682	1.14952	18.907	21.862
21	1900-01-03 03:45:00	1.24824	1.19184	20.235	21.59
21	1900-01-03 04:00:00	1.26042	1.13432	20.211	20.147
21	1900-01-03 04:15:00	1.16465	1.16145	18.661	21.329
21	1900-01-03 04:30:00	1.27728	1.18058	19.8761	21.6261
21	1900-01-03 04:45:00	1.15189	1.05619	17.12	19.469
21	1900-01-03 05:00:00	0.95231	0.91051	17.511	19.993
21	1900-01-03 05:15:00	1.05508	1.11428	19.1497	21.2887
21	1900-01-03 05:30:00	1.17026	1.12856	17.899	19.294
21	1900-01-03 05:45:00	1.16161	1.08211	19.115	20.267
21	1900-01-03 06:00:00	1.06475	1.10185	15.245	19.17
21	1900-01-03 06:15:00	1.30268	1.28258	20.8897	23.1717
21	1900-01-03 06:30:00	1.25401	1.15931	20.283	20.707
21	1900-01-03 06:45:00	1.26117	1.15367	20.018	21.02
21	1900-01-03 07:00:00	1.17174	1.05674	17.137	19.066
21	1900-01-03 07:15:00	1.25786	1.23656	19.968	21.604
21	1900-01-03 07:30:00	1.19014	1.16434	18.3627	20.5317
21	1900-01-03 07:45:00	1.15538	1.05138	18.449	19.606
21	1900-01-03 08:00:00	1.265	1.2553	19.8547	22.8467
21	1900-01-03 08:15:00	1.28068	1.19878	20.305	20.734
21	1900-01-03 08:30:00	1.19268	1.14078	19.171	21.193
21	1900-01-03 08:45:00	1.33044	1.21514	21.4463	22.4873
21	1900-01-03 09:00:00	1.19414	1.32984	20.6042	22.5852
21	1900-01-03 09:15:00	1.14963	1.09623	17.353	18.954
21	1900-01-03 09:30:00	1.20706	1.15136	18.323	20.395
21	1900-01-03 09:45:00	1.19777	1.06287	18.794	18.971
21	1900-01-03 10:00:00	1.25862	1.16542	19.157	19.511
21	1900-01-03 10:15:00	1.26845	1.22055	21.216	22.78
21	1900-01-03 10:30:00	1.38924	1.28654	21.8806	22.6696
21	1900-01-03 10:45:00	1.32744	1.21814	19.914	20.705
21	1900-01-03 11:00:00	1.16715	1.09635	17.072	16.828
21	1900-01-03 11:15:00	1.34738	1.26308	20.51	20.784
21	1900-01-03 11:30:00	1.1274	1.1193	17.233	17.715
21	1900-01-03 11:45:00	1.2244	1.1157	18.708	19.494
21	1900-01-03 12:00:00	1.2863	1.1524	17.84	18.467
21	1900-01-03 12:15:00	1.3556	1.1771	18.715	18.815
21	1900-01-03 12:30:00	1.3706	1.23	18.399	19.574
21	1900-01-03 12:45:00	1.4898	1.3415	22.545	22.787
21	1900-01-03 13:00:00	1.3618	1.2919	18.043	21.433
21	1900-01-03 13:15:00	1.4525	1.3031	20.112	20.381
21	1900-01-03 13:30:00	1.6198	1.4922	22.21	24.62
21	1900-01-03 13:45:00	1.57211	1.28451	21.558	20.474
21	1900-01-03 14:00:00	1.3093	1.1919	18.628	19.487
21	1900-01-03 14:15:00	1.57212	1.39822	21.889	22.233
21	1900-01-03 14:30:00	1.44471	1.09181	20.683	15.138
21	1900-01-03 14:45:00	1.5765	1.3667	23.9563	20.2723
21	1900-01-03 15:00:00	1.52546	1.42666	20.2656	21.7686
21	1900-01-03 15:15:00	1.3455	1.2227	17.129	18.2
21	1900-01-03 15:30:00	1.3276	1.0695	18.958	16.875
21	1900-01-03 15:45:00	1.48455	1.37585	20.753	22.201
21	1900-01-03 16:00:00	1.41481	1.23351	23.798	20.448
21	1900-01-03 16:15:00	1.39427	1.15357	20.986	16.751
21	1900-01-03 16:30:00	1.35988	1.28598	18.258	21.37
21	1900-01-03 16:45:00	1.29602	1.18842	18.034	20.461
21	1900-01-03 17:00:00	1.18453	1.11733	15.412	18.446
21	1900-01-03 17:15:00	1.51137	1.38507	21.7504	22.5254
21	1900-01-03 17:30:00	1.1791	1.0812	16.839	17.608
21	1900-01-03 17:45:00	1.33734	1.14814	20.985	18.703
21	1900-01-03 18:00:00	1.32298	1.22028	18.3822	19.3522
21	1900-01-03 18:15:00	1.11481	1.14161	16.849	20.32
21	1900-01-03 18:30:00	1.10954	1.08634	13.69	17.03
21	1900-01-03 18:45:00	1.23457	1.09947	17.125	18.344
21	1900-01-03 19:00:00	1.27784	1.17234	19.0079	19.9029
21	1900-01-03 19:15:00	1.33615	1.31465	19.469	21.796
21	1900-01-03 19:30:00	1.21795	1.14605	18.7162	19.8482
21	1900-01-03 19:45:00	1.29408	1.24158	18.9209	21.2749
21	1900-01-03 20:00:00	1.13416	1.05126	17.0062	19.1312
21	1900-01-03 20:15:00	1.20634	1.13254	18.173	19.333
21	1900-01-03 20:30:00	1.16235	1.08135	19.8077	20.2147
21	1900-01-03 20:45:00	1.22709	1.12439	21.1258	20.3678
21	1900-01-03 21:00:00	1.23096	1.16086	20.2494	20.1074
21	1900-01-03 21:15:00	1.23108	1.21588	18.7198	20.2938
21	1900-01-03 21:30:00	1.1881	1.043	19.2366	19.8056
21	1900-01-03 21:45:00	1.13684	1.03684	17.8471	18.1951
21	1900-01-03 22:00:00	1.17171	1.10601	18.9605	20.6775
21	1900-01-03 22:15:00	1.13417	1.09967	16.9652	19.8082
21	1900-01-03 22:30:00	1.20584	1.18454	17.7298	21.4278
21	1900-01-03 22:45:00	1.12276	0.93816	16.9339	15.6739
21	1900-01-03 23:00:00	1.10553	1.03143	17.5264	18.8014
21	1900-01-03 23:15:00	1.06852	0.99452	16.2945	17.4015
21	1900-01-03 23:30:00	1.28047	1.18417	20.7258	21.1378
21	1900-01-03 23:45:00	1.10033	1.00983	18.2731	17.5511
22	1900-01-04	1.07837	0.94487	16.7128	16.8228
22	1900-01-04 00:15:00	0.92379	0.89479	14.824	17.071
22	1900-01-04 00:30:00	1.06539	1.08689	16.0721	19.2451
22	1900-01-04 00:45:00	1.11332	1.06162	16.6773	18.0453
22	1900-01-04 01:00:00	1.03671	0.95031	16.5732	17.2562
22	1900-01-04 01:15:00	1.12092	1.02852	19.1485	18.6875
22	1900-01-04 01:30:00	1.04596	0.94356	16.4654	18.2634
22	1900-01-04 01:45:00	1.25869	1.07869	19.8524	19.6584
22	1900-01-04 02:00:00	1.08713	0.95693	16.9858	16.1678
22	1900-01-04 02:15:00	1.05536	1.01676	16.1551	17.8971
22	1900-01-04 02:30:00	1.15549	0.99909	19.3082	17.8642
22	1900-01-04 02:45:00	1.0993	0.9891	17.8974	17.8794
22	1900-01-04 03:00:00	1.03584	1.06374	15.9979	18.7689
22	1900-01-04 03:15:00	1.02437	0.95797	16.3646	17.2446
22	1900-01-04 03:30:00	1.11189	1.10749	17.2536	19.8486
22	1900-01-04 03:45:00	1.07351	1.04731	17.3675	18.0475
22	1900-01-04 04:00:00	1.08003	0.99143	16.9568	17.0438
22	1900-01-04 04:15:00	1.10285	1.08165	17.9627	20.1517
22	1900-01-04 04:30:00	1.05813	1.09623	15.9266	20.2696
22	1900-01-04 04:45:00	1.10324	1.04764	17.7188	20.2678
22	1900-01-04 05:00:00	1.07846	1.04776	17.761	18.807
22	1900-01-04 05:15:00	1.0848	0.9728	18.4159	17.3689
22	1900-01-04 05:30:00	1.14785	1.06085	18.5924	20.2454
22	1900-01-04 05:45:00	1.23949	1.17599	20.8825	21.9755
22	1900-01-04 06:00:00	1.07282	1.02742	16.3082	17.3342
22	1900-01-04 06:15:00	1.16998	1.11328	17.9349	19.7029
22	1900-01-04 06:30:00	1.06851	1.09311	17.6973	19.8853
22	1900-01-04 06:45:00	1.17859	1.16509	17.7554	20.1164
22	1900-01-04 07:00:00	1.07099	1.07229	16.5978	18.6688
22	1900-01-04 07:15:00	1.07359	1.08439	16.2791	18.9241
22	1900-01-04 07:30:00	1.21449	1.00669	19.6223	18.2333
22	1900-01-04 07:45:00	1.14158	1.08048	17.4884	17.1514
22	1900-01-04 08:00:00	0.99849	1.02229	14.9945	16.8915
22	1900-01-04 08:15:00	1.01375	1.08165	13.3702	18.2122
22	1900-01-04 08:30:00	1.23069	1.22869	19.9316	22.5006
22	1900-01-04 08:45:00	1.30677	1.27037	20.387	22.885
22	1900-01-04 09:00:00	1.31168	1.34638	20.5908	22.9498
22	1900-01-04 09:15:00	1.38518	1.24108	21.9641	20.6191
22	1900-01-04 09:30:00	1.09804	1.12184	15.685	19.521
22	1900-01-04 09:45:00	1.26279	1.07889	18.504	20.058
22	1900-01-04 10:00:00	1.22139	1.04269	17.73	17.517
22	1900-01-04 10:15:00	1.12444	1.04804	15.633	16.045
22	1900-01-04 10:30:00	1.1516	1.1779	17.239	19.077
22	1900-01-04 10:45:00	1.38103	1.31393	20.475	20.681
[truncated: 2,885 more rows]

## Sheet: Table 1
Maeda et al., Table 1
	Amount of picked-up stover（dry weight）		Pickup efficiency	Operation time	Operation manpower	Diesel used
	kg ha-1	m3 ha-1	%	h ha-1	person	L
With gyro rake	2016	14.5	26	0.87	2	19
Without gyro rake	1643	12.9	22	1.66	1	38

## Sheet: Table2
Maeda et al., Table 2
Run	Time	Pile name	replication	TS	VS	pH	EC	NH4-N	NO2-N	NO3-N	N	C/N
				%	%TS		mS cm-1	mg kg-1 TS	mg kg-1 TS	mg kg-1 TS	%
1	Initial	Wheat straw	1	25.4934	85.4839	7	4.3	6719.61	0	85.2028	2.17398	19.9033
1	Initial	Wheat straw	2	26.9588	82.0197	7.3	4.2	6653.36	0	63.4328	2.14158	20.0568
1	Initial	Wheat straw	3	25.6799	84.3177
1	Initial	Corn stover	1	20.9989	85.6777	7.2	3.2	6762.17	0	0	2.22671	19.7024
1	Initial	Corn stover	2	21.8243	86.6667	7.2	3	6942.83	0	0	2.17673	20.1281
1	Initial	Corn stover	3	22.6087	86.5385
1	Final	Wheat straw	1	35.2096	67.3736	9.4	1.16	1319.09	213.698	138.16	3.42804	10.7208
1	Final	Wheat straw	2	35.6303	61.5566	9.3	1.16	1186.66	124.964	125.062	3.28491	11.1574
1	Final	Wheat straw	3	34.9455	58.0897
1	Final	Corn stover	1	49.8225	72.9216	9.3	1.22	727.91	97.7308	199.43	3.21475	12.1869
1	Final	Corn stover	2	46.2786	73.8144	9.4	1.21	757.921	121.316	197.307	3.23047	12.0817
1	Final	Corn stover	3	50.2825	72.5843
2	Initial	Wheat straw	1	23.289	83.2653	7.9	0.46	0	0	7530.53	2.06208	20.3272
2	Initial	Wheat straw	2	23.6025	83.4586	7.9	0.48	0	0	7762.98	2.18045	19.1621
2	Initial	Wheat straw	3	23.9409	83.5391
2	Initial	Corn stover	1	25.4148	82.4742	6.9	0.46	0	0	6671.96	1.98361	20.7786
2	Initial	Corn stover	2	27.6068	81.295	6.9	0.46	0	0	14815.7	1.79655	22.8407
2	Initial	Corn stover	3	30.2428	83.5766
2	Final	Wheat straw	1	46.7398	66.1602	9.1	1.77	135.374	9.75383	836.125	3.44005	10.2239
2	Final	Wheat straw	2	45.8467	63.6236	9.1	1.82	90.5282	9.3041	910.292	3.45932	10.2444
2	Final	Wheat straw	3	45.9172	66.2371
2	Final	Corn stover	1	50.137	69.9454	9	1.72	90.8472	4.86425	971.675	3.32125	11.2165
2	Final	Corn stover	2	50.1124	69.0583	9	1.84	125.667	6.02936	1013.73	3.29191	11.1505
2	Final	Corn stover	3	50.9692	70.4698

## Sheet: Table 3
Maeda et al., Table 3
	Run	CS	WS
		kg	kg
Initial VS	1	651.883	776.448
	2	815.23	675.573
Final VS	1	318.825	239.606
	2	341.4	274.513
CH4	1	2.99694	4.96976
	2	2.31007	2.1464
CO2	1	605.951	414.476
	2	433.89	420.772
Initial N	1	25.8793	30.328
	2	33.8163	27.5964
Final N	1	16.0871	13.3823
	2	16.6526	14.86
N2O-N	1	0.188265	0.177162
	2	0.158816	0.137735
NH3-N	1	3.65322	1.76615
	2	1.82045	1.27996
Unknown	1	5.95071	15.0024
	2	15.1844	11.3188

## Sheet: Table S1
Maeda et al., Table S1
Run	Bulking agent	replication	TS	VS	pH	EC	NH4-N	NO2-N	NO3-N
			%	%TS		mS cm-1	mg kg-1 TS	mg kg-1 TS	mg kg-1 TS
1	Wheat straw	1	88.1057	94.5	6.7	0.72	12.138	0	9.36197
1	Wheat straw	2	87.5758	94.2561	7	0.84	9.80022	0	0
1	Wheat straw	3	88.0597	93.8983
1	Corn stover	1	92.6829	93.7281	6.1	0.31	22.7651	0	5.7258
1	Corn stover	2	92.0152	94.4215	6.2	0.25	30.395	0	6.23416
1	Corn stover	3	91.3357	95.2174
2	Wheat straw	1	91.6667	86.3636	7.9	0.46	0	0.27405	47.8149
2	Wheat straw	2	90.9574	90.0585	7.9	0.48	0	0.268983	68.9005
2	Wheat straw	3	91.8269	90.5759
2	Corn stover	1	91.411	92.6174	6.9	0.46	0	0	163.063
2	Corn stover	2	91.0891	90.7609	6.9	0.46	0	0.245394	141.025
2	Corn stover	3	91.6129	90.8451
